# Supplementary material for: Dietary Supplementation with Organic Acids Improves Production Performance and Intestinal Health of Largemouth Bass
Source: Animals (Basel). 2026 Apr 15;16(8):1198. doi: 10.3390/ani16081198 (PMC13113901; doi:10.3390/ani16081198)
Supplement: Supplementary file 1 [file animals-16-01198-s001.zip]

Archive with 1 entries (1 files):
- animals-4167984-supplementary.xlsx
