# Supplementary material for: Dietary Supplementation with Organic Acids Improves Production Performance and Intestinal Health of Largemouth Bass
Source: Animals (Basel). 2026 Apr 15;16(8):1198. doi: 10.3390/ani16081198 (PMC13113901; doi:10.3390/ani16081198)
Supplement: Supplementary file 1 [file animals-16-01198-s001.zip › animals-4167984-supplementary.xlsx]

## Sheet: S1A
Sample	Kindom	Phylum	Class	Order	Family	Genus	Species
CA1	2	31	67	156	283	488	739
CA2	2	29	62	159	288	506	761
CA3	2	34	69	165	286	506	784
CON1	2	32	76	182	316	550	858
CON2	2	32	69	167	282	526	805
CON3	2	33	66	168	295	516	820

## Sheet: S1B
	3488	3853
OTU_id	CA	CON	taxonomy
ASV1	142797	26861	k__Bacteria	p__Firmicutes	c__Bacilli	o__Mycoplasmatales	f__Mycoplasmataceae	g__Mycoplasma	s__unclassified_Mycoplasma
ASV2	1786	3626	k__Bacteria	p__Proteobacteria	c__Gammaproteobacteria	o__Burkholderiales	f__Burkholderiaceae	g__Burkholderia_Caballeronia_Paraburkholderia	s__Burkholderia_sp.
ASV3	1467	2618	Unassigned	Unassigned	Unassigned	Unassigned	Unassigned	Unassigned	Unassigned
ASV4	1145	3188	k__Bacteria	p__Proteobacteria	c__Gammaproteobacteria	o__Enterobacterales	f__Enterobacteriaceae	g__Escherichia_Shigella	s__Escherichia_coli
ASV5	226	1895	k__Bacteria	p__Proteobacteria	c__Gammaproteobacteria	o__Burkholderiales	f__Comamonadaceae	g__Paucibacter	s__Cenchrus_americanus
ASV6	430	797	k__Bacteria	p__Firmicutes	c__Bacilli	o__Bacillales	f__Bacillaceae	g__Bacillus	s__Bacillus_thuringiensis
ASV7	335	486	k__Bacteria	p__Verrucomicrobiota	c__Verrucomicrobiae	o__Verrucomicrobiales	f__Akkermansiaceae	g__Akkermansia	s__Akkermansia_muciniphila
ASV8	552	898	k__Bacteria	p__Firmicutes	c__Bacilli	o__Staphylococcales	f__Staphylococcaceae	g__Staphylococcus	s__Staphylococcus_epidermidis
ASV9	313	133	k__Bacteria	p__Proteobacteria	c__Gammaproteobacteria	o__Enterobacterales	f__Enterobacteriaceae	g__Klebsiella	s__Klebsiella_pneumoniae
ASV10	595	887	Unassigned	Unassigned	Unassigned	Unassigned	Unassigned	Unassigned	Unassigned
ASV11	445	909	k__Bacteria	p__Firmicutes	c__Bacilli	o__Lactobacillales	f__Lactobacillaceae	g__Ligilactobacillus	s__Lactobacillus_salivarius
ASV12	213	586	k__Bacteria	p__Firmicutes	c__Bacilli	o__Lactobacillales	f__Lactobacillaceae	g__Limosilactobacillus	s__Lactobacillus_reuteri
ASV13	303	716	k__Bacteria	p__Firmicutes	c__Bacilli	o__Bacillales	f__Bacillaceae	g__Bacillus	s__Alkalihalobacillus_pseudofirmus
ASV14	293	362	k__Bacteria	p__Firmicutes	c__Bacilli	o__Lactobacillales	f__Enterococcaceae	g__Enterococcus	s__Enterococcus_cecorum
ASV15	568	1192	k__Bacteria	p__Proteobacteria	c__Gammaproteobacteria	o__Burkholderiales	f__Alcaligenaceae	g__Achromobacter	s__Achromobacter_spanius
ASV16	379	304	k__Bacteria	p__Firmicutes	c__Bacilli	o__Lactobacillales	f__Lactobacillaceae	g__Lactobacillus	s__Lactobacillus_crispatus
ASV17	397	707	k__Bacteria	p__Firmicutes	c__Clostridia	o__Peptostreptococcales_Tissierellales	f__Peptostreptococcaceae	g__Romboutsia	s__Romboutsia_ilealis
ASV18	260	725	k__Bacteria	p__Proteobacteria	c__Gammaproteobacteria	o__Enterobacterales	f__Enterobacteriaceae	g__Enterobacter	s__Enterobacter_sp._AN2
ASV19	129	28	k__Bacteria	p__Proteobacteria	c__Gammaproteobacteria	o__Pseudomonadales	f__Moraxellaceae	g__Psychrobacter	s__Psychrobacter_faecalis
ASV20	129	639	k__Bacteria	p__unclassified_Bacteria	c__unclassified_Bacteria	o__unclassified_Bacteria	f__unclassified_Bacteria	g__unclassified_Bacteria	s__unclassified_Bacteria
ASV21	1387	12378	k__Bacteria	p__Fusobacteriota	c__Fusobacteriia	o__Fusobacteriales	f__Fusobacteriaceae	g__Cetobacterium	s__Cetobacterium_somerae
ASV22	207	150	k__Bacteria	p__Firmicutes	c__Bacilli	o__Lactobacillales	f__Lactobacillaceae	g__Ligilactobacillus	s__Ligilactobacillus_murinus
ASV23	93	153	k__Bacteria	p__Firmicutes	c__Bacilli	o__Erysipelotrichales	f__Erysipelatoclostridiaceae	g__Erysipelatoclostridium	s__[Clostridium]_cocleatum
ASV24	133	337	k__Bacteria	p__Firmicutes	c__Bacilli	o__Staphylococcales	f__Staphylococcaceae	g__Staphylococcus	s__Staphylococcus_aureus
ASV25	175	163	k__Bacteria	p__Firmicutes	c__Bacilli	o__Lactobacillales	f__Streptococcaceae	g__Streptococcus	s__Streptococcus_salivarius
ASV26	67	0	k__Bacteria	p__Firmicutes	c__Bacilli	o__Bacillales	f__Salisediminibacteriaceae	g__Salipaludibacillus	s__Bacillus_alkalicola
ASV27	75	218	k__Bacteria	p__Bacteroidota	c__Bacteroidia	o__Bacteroidales	f__Marinifilaceae	g__Odoribacter	s__unclassified_Odoribacter
ASV28	230	177	k__Bacteria	p__Bacteroidota	c__Bacteroidia	o__Bacteroidales	f__Tannerellaceae	g__Parabacteroides	s__Parabacteroides_goldsteinii
ASV29	59	94	k__Bacteria	p__Proteobacteria	c__Gammaproteobacteria	o__Pseudomonadales	f__Moraxellaceae	g__Acinetobacter	s__Acinetobacter_baumannii
ASV30	58	0	k__Bacteria	p__Bacteroidota	c__Bacteroidia	o__Bacteroidales	f__Prevotellaceae	g__Prevotella_9	s__Prevotella_copri
ASV31	58	0	k__Bacteria	p__Bacteroidota	c__Bacteroidia	o__Bacteroidales	f__Muribaculaceae	g__unclassified_Muribaculaceae	s__unclassified_Muribaculaceae
ASV32	58	48	k__Bacteria	p__Firmicutes	c__Negativicutes	o__Veillonellales_Selenomonadales	f__Selenomonadaceae	g__Megamonas	s__Megamonas_funiformis
ASV33	57	27	Unassigned	Unassigned	Unassigned	Unassigned	Unassigned	Unassigned	Unassigned
ASV34	57	0	k__Bacteria	p__Proteobacteria	c__Alphaproteobacteria	o__Sphingomonadales	f__Sphingomonadaceae	g__Sphingomonas	s__Sphingomonas_sp._BPC_C1_20_1
ASV35	93	12	Unassigned	Unassigned	Unassigned	Unassigned	Unassigned	Unassigned	Unassigned
ASV36	148	292	k__Bacteria	p__Proteobacteria	c__Gammaproteobacteria	o__Burkholderiales	f__Comamonadaceae	g__Paucibacter	s__Cenchrus_americanus
ASV37	126	167	k__Bacteria	p__Firmicutes	c__Bacilli	o__Staphylococcales	f__Staphylococcaceae	g__Staphylococcus	s__Staphylococcus_haemolyticus
ASV38	150	74	k__Bacteria	p__Bacteroidota	c__Bacteroidia	o__Bacteroidales	f__Prevotellaceae	g__Prevotellaceae_NK3B31_group	s__unclassified_Prevotellaceae_NK3B31_group
ASV39	205	16673	k__Bacteria	p__Proteobacteria	c__Gammaproteobacteria	o__Enterobacterales	f__Aeromonadaceae	g__Aeromonas	s__Aeromonas_veronii
ASV40	216	115	k__Bacteria	p__Bacteroidota	c__Bacteroidia	o__Bacteroidales	f__Bacteroidaceae	g__Bacteroides	s__Bacteroides_vulgatus
ASV41	164	462	k__Bacteria	p__Proteobacteria	c__Gammaproteobacteria	o__Enterobacterales	f__Enterobacteriaceae	g__Enterobacter	s__Enterobacter_sp._2002_2301161
ASV42	50	23	k__Bacteria	p__Proteobacteria	c__Alphaproteobacteria	o__Rhodobacterales	f__Rhodobacteraceae	g__Paracoccus	s__Paracoccus_sp.
ASV43	583	770	k__Bacteria	p__Firmicutes	c__Bacilli	o__Lactobacillales	f__Lactobacillaceae	g__Lactobacillus	s__Lactobacillus_johnsonii
ASV44	205	144	k__Bacteria	p__Firmicutes	c__Bacilli	o__Lactobacillales	f__Carnobacteriaceae	g__Granulicatella	s__Granulicatella_adiacens
ASV45	49	0	k__Bacteria	p__Firmicutes	c__Bacilli	o__Lactobacillales	f__Streptococcaceae	g__Streptococcus	s__Streptococcus_lactarius
ASV46	49	35	k__Bacteria	p__Bacteroidota	c__Bacteroidia	o__Bacteroidales	f__Rikenellaceae	g__Alistipes	s__Alistipes_senegalensis_JC50
ASV47	113	45	k__Bacteria	p__Proteobacteria	c__Gammaproteobacteria	o__Burkholderiales	f__Comamonadaceae	g__Paucibacter	s__Cenchrus_americanus
ASV48	92	225	k__Bacteria	p__Actinobacteriota	c__Actinobacteria	o__unclassified_Actinobacteria	f__unclassified_Actinobacteria	g__unclassified_Actinobacteria	s__unclassified_Actinobacteria
ASV49	47	0	k__Bacteria	p__Firmicutes	c__Bacilli	o__Bacillales	f__Salisediminibacteriaceae	g__Salipaludibacillus	s__Salipaludibacillus_aurantiacus
ASV50	46	34	k__Bacteria	p__Firmicutes	c__Bacilli	o__Bacillales	f__Marinococcaceae	g__Geomicrobium	s__Geomicrobium_sp._JCM_19039
ASV51	62	101	k__Bacteria	p__Bacteroidota	c__Bacteroidia	o__Bacteroidales	f__Rikenellaceae	g__Alistipes	s__Alistipes_timonensis
ASV52	46	142	k__Bacteria	p__Actinobacteriota	c__Actinobacteria	o__Micrococcales	f__Micrococcaceae	g__Rothia	s__Rothia_mucilaginosa
ASV53	46	0	k__Bacteria	p__Firmicutes	c__Clostridia	o__Monoglobales	f__Monoglobaceae	g__Monoglobus	s__unclassified_Monoglobus
ASV54	213	0	k__Bacteria	p__Proteobacteria	c__Gammaproteobacteria	o__Pseudomonadales	f__Moraxellaceae	g__Psychrobacter	s__Psychrobacter_psychrophilus
ASV55	45	0	k__Bacteria	p__Actinobacteriota	c__Actinobacteria	o__Micrococcales	f__Micrococcaceae	g__Kocuria	s__Kocuria_rosea
ASV56	44	0	k__Bacteria	p__Firmicutes	c__Clostridia	o__Peptostreptococcales_Tissierellales	f__Family_XI	g__Finegoldia	s__Finegoldia_magna
ASV57	91	147	k__Bacteria	p__Proteobacteria	c__Gammaproteobacteria	o__Pseudomonadales	f__Halomonadaceae	g__Halomonas	s__Halomonas_alkaliantarctica
ASV58	43	158	k__Bacteria	p__Firmicutes	c__Clostridia	o__Clostridia_UCG_014	f__unclassified_Clostridia_UCG_014	g__unclassified_Clostridia_UCG_014	s__unclassified_Clostridia_UCG_014
ASV59	78	67	k__Bacteria	p__Firmicutes	c__Clostridia	o__Oscillospirales	f__Ruminococcaceae	g__Anaerotruncus	s__Anaerotruncus_sp._G3_2012
ASV60	225	409	k__Bacteria	p__Firmicutes	c__Bacilli	o__Bacillales	f__Bacillaceae	g__Fictibacillus	s__Fictibacillus_phosphorivorans
ASV61	42	0	k__Bacteria	p__Actinobacteriota	c__Actinobacteria	o__Corynebacteriales	f__Corynebacteriaceae	g__Corynebacterium	s__Corynebacterium_jeddahense
ASV62	41	0	k__Bacteria	p__Campylobacterota	c__Campylobacteria	o__Campylobacterales	f__Helicobacteraceae	g__Helicobacter	s__Helicobacter_typhlonius
ASV63	127	296	k__Bacteria	p__Firmicutes	c__Bacilli	o__Erysipelotrichales	f__Erysipelotrichaceae	g__Faecalibaculum	s__Faecalibaculum_rodentium
ASV64	41	0	k__Bacteria	p__Bacteroidota	c__Bacteroidia	o__Bacteroidales	f__Rikenellaceae	g__Alistipes	s__Alistipes_massiliensis
ASV65	40	0	k__Bacteria	p__Chloroflexi	c__Chloroflexia	o__Thermomicrobiales	f__AKYG1722	g__unclassified_AKYG1722	s__unclassified_AKYG1722
ASV66	40	0	k__Bacteria	p__Firmicutes	c__Clostridia	o__Oscillospirales	f__Ruminococcaceae	g__Faecalibacterium	s__Faecalibacterium_prausnitzii
ASV67	284	634	k__Bacteria	p__Bacteroidota	c__Bacteroidia	o__Sphingobacteriales	f__Sphingobacteriaceae	g__Pedobacter	s__Pedobacter_sp._API
ASV68	82	0	k__Bacteria	p__Firmicutes	c__Bacilli	o__Lactobacillales	f__Lactobacillaceae	g__Lactobacillus	s__Lactobacillus_melliventris
ASV69	38	0	k__Bacteria	p__Firmicutes	c__Bacilli	o__Bacillales	f__Bacillaceae	g__Bacillus	s__Bacillus_sp._HM06_10
ASV70	38	0	k__Bacteria	p__Firmicutes	c__Negativicutes	o__Veillonellales_Selenomonadales	f__Selenomonadaceae	g__Megamonas	s__Megamonas_funiformis
ASV71	163	34	k__Bacteria	p__Firmicutes	c__Bacilli	o__Erysipelotrichales	f__Erysipelotrichaceae	g__Turicibacter	s__Turicibacter_sp._LA61
ASV72	78	103	k__Bacteria	p__Bacteroidota	c__Bacteroidia	o__Bacteroidales	f__Bacteroidaceae	g__Bacteroides	s__Phocaeicola_paurosaccharolyticus
ASV73	37	0	k__Bacteria	p__Acidobacteriota	c__Vicinamibacteria	o__Vicinamibacterales	f__Vicinamibacteraceae	g__unclassified_Vicinamibacteraceae	s__unclassified_Vicinamibacteraceae
ASV74	36	110	k__Bacteria	p__Firmicutes	c__Bacilli	o__Lactobacillales	f__Streptococcaceae	g__Streptococcus	s__Streptococcus_macedonicus
ASV75	36	0	k__Bacteria	p__Bacteroidota	c__Bacteroidia	o__Bacteroidales	f__Tannerellaceae	g__Parabacteroides	s__Parabacteroides_distasonis
ASV76	36	0	k__Bacteria	p__Proteobacteria	c__Gammaproteobacteria	o__Pseudomonadales	f__Halomonadaceae	g__Halomonas	s__Halomonas_sp.
ASV77	36	0	k__Bacteria	p__Firmicutes	c__Clostridia	o__Lachnospirales	f__Lachnospiraceae	g__Lachnoclostridium	s__[Clostridium]_saccharolyticum
ASV78	36	0	k__Bacteria	p__unclassified_Bacteria	c__unclassified_Bacteria	o__unclassified_Bacteria	f__unclassified_Bacteria	g__unclassified_Bacteria	s__unclassified_Bacteria
ASV79	36	0	k__Bacteria	p__Acidobacteriota	c__Vicinamibacteria	o__Vicinamibacterales	f__unclassified_Vicinamibacterales	g__unclassified_Vicinamibacterales	s__unclassified_Vicinamibacterales
ASV80	35	0	k__Bacteria	p__Planctomycetota	c__Planctomycetes	o__Isosphaerales	f__Isosphaeraceae	g__Singulisphaera	s__Singulisphaera_bacterium_Ellin6523
ASV81	77	313	k__Bacteria	p__Bacteroidota	c__Bacteroidia	o__Bacteroidales	f__Prevotellaceae	g__Alloprevotella	s__unclassified_Alloprevotella
ASV82	81	112	k__Bacteria	p__Bacteroidota	c__Bacteroidia	o__Bacteroidales	f__Bacteroidaceae	g__Bacteroides	s__Phocaeicola_dorei
ASV83	35	0	k__Bacteria	p__Firmicutes	c__Clostridia	o__Lachnospirales	f__Lachnospiraceae	g__[Eubacterium]_ruminantium_group	s__[Eubacterium]_ruminantium_group_bacterium_NE2001
ASV84	105	90	k__Bacteria	p__Firmicutes	c__Negativicutes	o__Acidaminococcales	f__Acidaminococcaceae	g__Phascolarctobacterium	s__Phascolarctobacterium_faecium
ASV85	56	68	k__Bacteria	p__Firmicutes	c__Clostridia	o__Clostridiales	f__Clostridiaceae	g__Candidatus_Arthromitus	s__Candidatus_Arthromitus_sp._SFB_mouse_NYU
ASV86	34	0	k__Bacteria	p__Proteobacteria	c__Gammaproteobacteria	o__Enterobacterales	f__Aeromonadaceae	g__Aeromonas	s__Aeromonas_popoffii
ASV87	34	0	k__Bacteria	p__Proteobacteria	c__Alphaproteobacteria	o__Rhizobiales	f__Beijerinckiaceae	g__Bosea	s__Bosea_sp.
ASV88	33	0	k__Bacteria	p__Actinobacteriota	c__Actinobacteria	o__Pseudonocardiales	f__Pseudonocardiaceae	g__unclassified_Pseudonocardiaceae	s__unclassified_Pseudonocardiaceae
ASV89	33	65	k__Bacteria	p__Firmicutes	c__Clostridia	o__Oscillospirales	f__Oscillospiraceae	g__UCG_005	s__unclassified_UCG_005
ASV90	32	0	k__Bacteria	p__Firmicutes	c__Bacilli	o__Lactobacillales	f__Lactobacillaceae	g__Levilactobacillus	s__Levilactobacillus_namurensis
ASV91	32	0	k__Bacteria	p__Firmicutes	c__Clostridia	o__Clostridiales	f__Clostridiaceae	g__Clostridium_sensu_stricto_1	s__swine_fecal_bacterium_SD_Pec10
ASV92	32	0	k__Bacteria	p__Proteobacteria	c__Alphaproteobacteria	o__Sphingomonadales	f__Sphingomonadaceae	g__Sphingoaurantiacus	s__Sphingoaurantiacus_polygranulatus
ASV93	32	0	k__Bacteria	p__Firmicutes	c__Clostridia	o__Oscillospirales	f__Ruminococcaceae	g__Ruminococcus	s__uncultured_Papillibacter_sp.
ASV94	32	0	k__Bacteria	p__Firmicutes	c__Clostridia	o__Lachnospirales	f__Lachnospiraceae	g__Lachnospiraceae_NK4A136_group	s__Lachnospiraceae
ASV95	32	0	k__Bacteria	p__Myxococcota	c__Polyangia	o__mle1_27	f__uncultured_delta_proteobacterium	g__uncultured_delta_proteobacterium	s__uncultured_delta_proteobacterium
ASV96	31	0	k__Bacteria	p__Chloroflexi	c__Dehalococcoidia	o__SAR202_clade	f__uncultured_Chloroflexi_bacterium	g__uncultured_Chloroflexi_bacterium	s__uncultured_Chloroflexi_bacterium
ASV97	31	0	k__Bacteria	p__Firmicutes	c__Clostridia	o__Clostridia_UCG_014	f__uncultured_rumen_bacterium	g__uncultured_rumen_bacterium	s__uncultured_rumen_bacterium
ASV98	31	120	k__Bacteria	p__Bacteroidota	c__Bacteroidia	o__Bacteroidales	f__Prevotellaceae	g__Prevotellaceae_UCG_001	s__unclassified_Prevotellaceae_UCG_001
ASV99	31	0	k__Bacteria	p__Bacteroidota	c__Bacteroidia	o__Bacteroidales	f__Prevotellaceae	g__Prevotellaceae_UCG_001	s__unclassified_Prevotellaceae_UCG_001
ASV100	31	0	k__Bacteria	p__Actinobacteriota	c__Actinobacteria	o__Micrococcales	f__Micrococcaceae	g__Rothia	s__Rothia_aeria
ASV101	31	0	k__Bacteria	p__Proteobacteria	c__Alphaproteobacteria	o__Rhizobiales	f__Hyphomicrobiaceae	g__Pedomicrobium	s__Pedomicrobium_sp._LWH246
ASV102	31	0	k__Bacteria	p__Proteobacteria	c__Gammaproteobacteria	o__Pseudomonadales	f__Moraxellaceae	g__Acinetobacter	s__Acinetobacter_baumannii
ASV103	31	0	k__Bacteria	p__Acidobacteriota	c__Holophagae	o__Subgroup_7	f__uncultured_Desulfovirga_sp.	g__uncultured_Desulfovirga_sp.	s__uncultured_Desulfovirga_sp.
ASV104	64	149	k__Bacteria	p__unclassified_Bacteria	c__unclassified_Bacteria	o__unclassified_Bacteria	f__unclassified_Bacteria	g__unclassified_Bacteria	s__unclassified_Bacteria
ASV105	30	0	k__Bacteria	p__Bacteroidota	c__Bacteroidia	o__Bacteroidales	f__Rikenellaceae	g__Alistipes	s__unclassified_Alistipes
ASV106	30	0	k__Bacteria	p__Campylobacterota	c__Campylobacteria	o__Campylobacterales	f__Helicobacteraceae	g__Helicobacter	s__Helicobacter_hepaticus
ASV107	53	258	k__Bacteria	p__Firmicutes	c__Bacilli	o__Lactobacillales	f__Lactobacillaceae	g__Ligilactobacillus	s__Lactobacillus_aviarius
ASV108	30	0	k__Bacteria	p__Firmicutes	c__Bacilli	o__Lactobacillales	f__Streptococcaceae	g__Streptococcus	s__Streptococcus_mitis
ASV109	30	45	k__Bacteria	p__Verrucomicrobiota	c__Verrucomicrobiae	o__Chthoniobacterales	f__Chthoniobacteraceae	g__Candidatus_Udaeobacter	s__Candidatus_Udaeobacter_copiosus
ASV110	30	0	k__Bacteria	p__Actinobacteriota	c__Thermoleophilia	o__Solirubrobacterales	f__67_14	g__unclassified_67_14	s__unclassified_67_14
ASV111	30	0	k__Bacteria	p__Actinobacteriota	c__Actinobacteria	o__Pseudonocardiales	f__Pseudonocardiaceae	g__Saccharopolyspora	s__unclassified_Saccharopolyspora
ASV112	29	0	k__Bacteria	p__Nitrospirota	c__Nitrospiria	o__Nitrospirales	f__Nitrospiraceae	g__Nitrospira	s__Candidatus_Nitrospira_nitrificans
ASV113	29	0	k__Bacteria	p__Firmicutes	c__Bacilli	o__Bacillales	f__Bacillaceae	g__Fictibacillus	s__Fictibacillus_phosphorivorans
ASV114	29	0	k__Bacteria	p__Firmicutes	c__Clostridia	o__Clostridia_UCG_014	f__unclassified_Clostridia_UCG_014	g__unclassified_Clostridia_UCG_014	s__unclassified_Clostridia_UCG_014
ASV115	29	0	k__Bacteria	p__Acidobacteriota	c__Blastocatellia	o__Blastocatellales	f__Blastocatellaceae	g__Blastocatella	s__Blastocatella_bacterium_Ellin6075
ASV116	29	0	k__Bacteria	p__Cyanobacteria	c__Cyanobacteriia	o__Cyanobacteriales	f__Nostocaceae	g__Nostoc_SAG_60.79	s__Nostoc_ellipsosporum_CCAP_1453_15
ASV117	28	0	k__Bacteria	p__Proteobacteria	c__Gammaproteobacteria	o__Enterobacterales	f__Succinivibrionaceae	g__Ruminobacter	s__uncultured_Ruminobacter_sp.
ASV118	28	0	k__Bacteria	p__Firmicutes	c__Bacilli	o__Erysipelotrichales	f__Erysipelotrichaceae	g__[Anaerorhabdus]_furcosa_group	s__Anaerorhabdus_furcosa
ASV119	52	665	k__Bacteria	p__Bacteroidota	c__Bacteroidia	o__Bacteroidales	f__Bacteroidaceae	g__Bacteroides	s__Bacteroides_acidifaciens
ASV120	28	0	k__Bacteria	p__Bacteroidota	c__Bacteroidia	o__Bacteroidales	f__Muribaculaceae	g__unclassified_Muribaculaceae	s__unclassified_Muribaculaceae
ASV121	28	0	k__Bacteria	p__Chloroflexi	c__Ktedonobacteria	o__Ktedonobacterales	f__JG30_KF_AS9	g__unclassified_JG30_KF_AS9	s__unclassified_JG30_KF_AS9
ASV122	28	0	k__Bacteria	p__Proteobacteria	c__Gammaproteobacteria	o__Enterobacterales	f__Vibrionaceae	g__Vibrio	s__Vibrio_coralliilyticus
ASV123	28	0	k__Bacteria	p__Firmicutes	c__Clostridia	o__Lachnospirales	f__Lachnospiraceae	g__28_4	s__Kineothrix_alysoides
ASV124	28	0	k__Bacteria	p__Gemmatimonadota	c__Gemmatimonadetes	o__Gemmatimonadales	f__Gemmatimonadaceae	g__unclassified_Gemmatimonadaceae	s__unclassified_Gemmatimonadaceae
ASV125	28	0	k__Bacteria	p__Firmicutes	c__Clostridia	o__Lachnospirales	f__Lachnospiraceae	g__unclassified_Lachnospiraceae	s__unclassified_Lachnospiraceae
ASV126	28	0	k__Bacteria	p__Bacteroidota	c__Bacteroidia	o__Flavobacteriales	f__Flavobacteriaceae	g__Capnocytophaga	s__uncultured_Capnocytophaga_sp.
ASV127	85	0	k__Bacteria	p__Firmicutes	c__Negativicutes	o__Veillonellales_Selenomonadales	f__Selenomonadaceae	g__Megamonas	s__Megamonas_funiformis
ASV128	27	0	k__Bacteria	p__Firmicutes	c__Bacilli	o__Bacillales	f__Salisediminibacteriaceae	g__Salipaludibacillus	s__Salipaludibacillus_agaradhaerens
ASV129	27	0	k__Bacteria	p__Firmicutes	c__Clostridia	o__Clostridia_UCG_014	f__unclassified_Clostridia_UCG_014	g__unclassified_Clostridia_UCG_014	s__unclassified_Clostridia_UCG_014
ASV130	27	0	k__Bacteria	p__Nitrospirota	c__Nitrospiria	o__Nitrospirales	f__Nitrospiraceae	g__Nitrospira	s__Nitrospirae_bacterium_13_2_20CM_2_62_8
ASV131	44	75	k__Bacteria	p__Bacteroidota	c__Bacteroidia	o__Bacteroidales	f__Muribaculaceae	g__unclassified_Muribaculaceae	s__unclassified_Muribaculaceae
ASV132	27	0	k__Bacteria	p__Proteobacteria	c__Gammaproteobacteria	o__Pseudomonadales	f__Pseudomonadaceae	g__Pseudomonas	s__Pseudomonas_koreensis
ASV133	27	0	k__Bacteria	p__Firmicutes	c__Clostridia	o__Oscillospirales	f__Oscillospiraceae	g__unclassified_Oscillospiraceae	s__unclassified_Oscillospiraceae
ASV134	27	0	k__Bacteria	p__Proteobacteria	c__Gammaproteobacteria	o__Burkholderiales	f__Burkholderiaceae	g__Pandoraea	s__Pandoraea_sputorum
ASV135	196	122	k__Bacteria	p__Firmicutes	c__Clostridia	o__Lachnospirales	f__Lachnospiraceae	g__Lachnospiraceae_NK4A136_group	s__Lachnospiraceae_bacterium_10_1
ASV136	27	0	k__Bacteria	p__Firmicutes	c__Clostridia	o__unclassified_Clostridia	f__unclassified_Clostridia	g__unclassified_Clostridia	s__unclassified_Clostridia
ASV137	27	0	k__Bacteria	p__Firmicutes	c__Clostridia	o__Lachnospirales	f__Lachnospiraceae	g__Blautia	s__Lachnospiraceae_bacterium_615
ASV138	27	0	k__Bacteria	p__Firmicutes	c__Clostridia	o__Lachnospirales	f__Lachnospiraceae	g__Lachnospiraceae_NK4A136_group	s__Trichinella_pseudospiralis
ASV139	26	0	k__Bacteria	p__Bacteroidota	c__Bacteroidia	o__Bacteroidales	f__Prolixibacteraceae	g__WCHB1_32	s__WCHB1_32_bacterium_PB90_2
ASV140	26	0	k__Bacteria	p__Firmicutes	c__Clostridia	o__Lachnospirales	f__Lachnospiraceae	g__unclassified_Lachnospiraceae	s__unclassified_Lachnospiraceae
ASV141	26	0	k__Bacteria	p__Firmicutes	c__Clostridia	o__Lachnospirales	f__Lachnospiraceae	g__[Ruminococcus]_torques_group	s__Clostridiales_bacterium_L2_14
ASV142	26	0	k__Bacteria	p__Acidobacteriota	c__Acidobacteriae	o__Subgroup_2	f__uncultured_Acidobacteria_bacterium	g__uncultured_Acidobacteria_bacterium	s__uncultured_Acidobacteria_bacterium
ASV143	108	35	k__Bacteria	p__Proteobacteria	c__Gammaproteobacteria	o__Burkholderiales	f__Sutterellaceae	g__Parasutterella	s__Parasutterella_excrementihominis
ASV144	26	0	k__Bacteria	p__Firmicutes	c__Clostridia	o__Oscillospirales	f__[Eubacterium]_coprostanoligenes_group	g__unclassified_[Eubacterium]_coprostanoligenes_group	s__unclassified_[Eubacterium]_coprostanoligenes_group
ASV145	26	0	k__Bacteria	p__Patescibacteria	c__Parcubacteria	o__Candidatus_Doudnabacteria	f__Candidatus_Doudnabacteria_bacterium_RIFCSPLOWO2_02_FULL_48_13	g__unclassified_Candidatus_Doudnabacteria_bacterium_RIFCSPLOWO2_02_FULL_48_13	s__unclassified_Candidatus_Doudnabacteria_bacterium_RIFCSPLOWO2_02_FULL_48_13
ASV146	25	0	k__Bacteria	p__Chloroflexi	c__Chloroflexia	o__Thermomicrobiales	f__JG30_KF_CM45	g__unclassified_JG30_KF_CM45	s__unclassified_JG30_KF_CM45
ASV147	25	0	k__Bacteria	p__Actinobacteriota	c__Actinobacteria	o__Streptomycetales	f__Streptomycetaceae	g__Streptomyces	s__Streptomyces_sp._FXJ6.048
ASV148	25	0	k__Bacteria	p__Spirochaetota	c__Spirochaetia	o__Spirochaetales	f__Spirochaetaceae	g__Treponema	s__Treponema_zuelzerae
ASV149	25	26	k__Bacteria	p__Spirochaetota	c__Spirochaetia	o__Spirochaetales	f__Spirochaetaceae	g__Treponema	s__unclassified_Treponema
ASV150	25	0	k__Bacteria	p__Acidobacteriota	c__Blastocatellia	o__Pyrinomonadales	f__Pyrinomonadaceae	g__RB41	s__unclassified_RB41
ASV151	25	0	k__Bacteria	p__Bacteroidota	c__Bacteroidia	o__Bacteroidales	f__Rikenellaceae	g__U29_B03	s__unclassified_U29_B03
ASV152	25	0	k__Bacteria	p__Bacteroidota	c__Bacteroidia	o__Bacteroidales	f__Bacteroidaceae	g__Bacteroides	s__Bacteroides_ovatus
ASV153	25	0	k__Bacteria	p__Bacteroidota	c__Bacteroidia	o__Bacteroidales	f__Muribaculaceae	g__Muribaculum	s__Muribaculum_intestinale
ASV154	25	0	k__Bacteria	p__Firmicutes	c__Clostridia	o__Lachnospirales	f__Lachnospiraceae	g__Lachnospiraceae_UCG_010	s__unclassified_Lachnospiraceae_UCG_010
ASV155	25	0	k__Bacteria	p__Proteobacteria	c__Gammaproteobacteria	o__Pseudomonadales	f__Moraxellaceae	g__Acinetobacter	s__Acinetobacter_sp._H1_2013
ASV156	25	0	k__Bacteria	p__Proteobacteria	c__Alphaproteobacteria	o__Elsterales	f__unclassified_Elsterales	g__unclassified_Elsterales	s__unclassified_Elsterales
ASV157	25	0	k__Bacteria	p__Proteobacteria	c__Alphaproteobacteria	o__Rhizobiales	f__Devosiaceae	g__Devosia	s__Devosia_naphthalenivorans
ASV158	25	0	k__Bacteria	p__Actinobacteriota	c__Actinobacteria	o__Propionibacteriales	f__Nocardioidaceae	g__Nocardioides	s__Nocardioides_sp.
ASV159	25	0	k__Bacteria	p__Firmicutes	c__Bacilli	o__Paenibacillales	f__Paenibacillaceae	g__Paenibacillus	s__Bacillus_sp._NCIM5040
ASV160	25	0	k__Bacteria	p__Firmicutes	c__Clostridia	o__Oscillospirales	f__Oscillospiraceae	g__UCG_005	s__unclassified_UCG_005
ASV161	24	0	k__Bacteria	p__Chloroflexi	c__Dehalococcoidia	o__S085	f__uncultured_Chloroflexi_bacterium	g__uncultured_Chloroflexi_bacterium	s__uncultured_Chloroflexi_bacterium
ASV162	24	85	k__Bacteria	p__Bacteroidota	c__Bacteroidia	o__Bacteroidales	f__Muribaculaceae	g__unclassified_Muribaculaceae	s__unclassified_Muribaculaceae
ASV163	24	18	k__Bacteria	p__Proteobacteria	c__Gammaproteobacteria	o__Enterobacterales	f__Vibrionaceae	g__Vibrio	s__Vibrio_alginolyticus
ASV164	24	33	k__Bacteria	p__Proteobacteria	c__Gammaproteobacteria	o__Pseudomonadales	f__Pseudomonadaceae	g__Pseudomonas	s__Pseudomonas_sp.
ASV165	24	0	k__Bacteria	p__Proteobacteria	c__Gammaproteobacteria	o__Xanthomonadales	f__Xanthomonadaceae	g__Lysobacter	s__Lysobacter_dokdonensis
ASV166	24	20	k__Bacteria	p__Proteobacteria	c__Alphaproteobacteria	o__Rhizobiales	f__Rhizobiaceae	g__Mesorhizobium	s__Mesorhizobium_huakuii
ASV167	24	0	k__Bacteria	p__Acidobacteriota	c__Acidobacteriae	o__Acidobacteriales	f__unclassified_Acidobacteriales	g__unclassified_Acidobacteriales	s__unclassified_Acidobacteriales
ASV168	24	0	k__Bacteria	p__Acidobacteriota	c__Vicinamibacteria	o__Subgroup_17	f__unclassified_Subgroup_17	g__unclassified_Subgroup_17	s__unclassified_Subgroup_17
ASV169	24	0	k__Bacteria	p__Proteobacteria	c__Gammaproteobacteria	o__Burkholderiales	f__Comamonadaceae	g__Aquabacterium	s__Cenchrus_americanus
ASV170	109	0	k__Bacteria	p__Spirochaetota	c__Brevinematia	o__Brevinematales	f__Brevinemataceae	g__Brevinema	s__Brevinema_andersonii
ASV171	23	0	k__Bacteria	p__Proteobacteria	c__Alphaproteobacteria	o__Sphingomonadales	f__Sphingomonadaceae	g__Sphingobium	s__Sphingomonas_agrestis
ASV172	65	0	k__Bacteria	p__Firmicutes	c__Bacilli	o__Bacillales	f__Bacillaceae	g__Alkalibacillus	s__Alkalibacillus_haloalkaliphilus
ASV173	23	73	k__Bacteria	p__Bacteroidota	c__Bacteroidia	o__Flavobacteriales	f__Flavobacteriaceae	g__Kordia	s__Kordia_jejudonensis
ASV174	23	0	k__Bacteria	p__Bacteroidota	c__Bacteroidia	o__Bacteroidales	f__Rikenellaceae	g__unclassified_Rikenellaceae	s__unclassified_Rikenellaceae
ASV175	39	0	k__Bacteria	p__Bacteroidota	c__Bacteroidia	o__Bacteroidales	f__Rikenellaceae	g__Alistipes	s__Alistipes_massiliensis
ASV176	51	0	k__Bacteria	p__Bacteroidota	c__Bacteroidia	o__Bacteroidales	f__Rikenellaceae	g__Rikenellaceae_RC9_gut_group	s__unclassified_Rikenellaceae_RC9_gut_group
ASV177	23	0	k__Bacteria	p__Bacteroidota	c__Bacteroidia	o__Bacteroidales	f__Muribaculaceae	g__unclassified_Muribaculaceae	s__unclassified_Muribaculaceae
ASV178	23	0	k__Bacteria	p__Proteobacteria	c__Gammaproteobacteria	o__Pseudomonadales	f__Pseudomonadaceae	g__Pseudomonas	s__Pseudomonas_stutzeri
ASV179	23	0	k__Bacteria	p__Proteobacteria	c__Gammaproteobacteria	o__Enterobacterales	f__Orbaceae	g__Gilliamella	s__Gilliamella_apicola
ASV180	23	0	k__Bacteria	p__Fusobacteriota	c__Fusobacteriia	o__Fusobacteriales	f__Fusobacteriaceae	g__Fusobacterium	s__Fusobacterium_ulcerans
ASV181	23	0	k__Bacteria	p__Proteobacteria	c__Alphaproteobacteria	o__Sphingomonadales	f__Sphingomonadaceae	g__Sphingomonas	s__Sphingomonas_sediminicola
ASV182	23	0	k__Bacteria	p__Proteobacteria	c__Alphaproteobacteria	o__Reyranellales	f__Reyranellaceae	g__unclassified_Reyranellaceae	s__unclassified_Reyranellaceae
ASV183	23	0	k__Bacteria	p__Actinobacteriota	c__Actinobacteria	o__Pseudonocardiales	f__Pseudonocardiaceae	g__Saccharopolyspora	s__unclassified_Saccharopolyspora
ASV184	23	0	k__Bacteria	p__Myxococcota	c__Myxococcia	o__Myxococcales	f__Anaeromyxobacteraceae	g__Anaeromyxobacter	s__Anaeromyxobacter_dehalogenans
ASV185	23	0	k__Bacteria	p__Actinobacteriota	c__Actinobacteria	o__Micrococcales	f__Micrococcaceae	g__Arthrobacter	s__Micrococcaceae_bacterium_FYS10
ASV186	23	0	k__Bacteria	p__Acidobacteriota	c__Vicinamibacteria	o__Vicinamibacterales	f__Vicinamibacteraceae	g__Luteitalea	s__Luteitalea_pratensis
ASV187	22	0	k__Bacteria	p__Chloroflexi	c__Chloroflexia	o__Thermomicrobiales	f__JG30_KF_CM45	g__unclassified_JG30_KF_CM45	s__unclassified_JG30_KF_CM45
ASV188	44	0	k__Bacteria	p__Actinobacteriota	c__Actinobacteria	o__Micrococcales	f__Demequinaceae	g__Lysinimicrobium	s__Demequina_silvatica
ASV189	31	0	k__Bacteria	p__Patescibacteria	c__Saccharimonadia	o__Saccharimonadales	f__Saccharimonadaceae	g__Candidatus_Saccharimonas	s__uncultured_rumen_bacterium
ASV190	150	354	k__Bacteria	p__Firmicutes	c__Bacilli	o__Acholeplasmatales	f__Acholeplasmataceae	g__Anaeroplasma	s__unclassified_Anaeroplasma
ASV191	22	0	k__Bacteria	p__Chloroflexi	c__Anaerolineae	o__unclassified_Anaerolineae	f__unclassified_Anaerolineae	g__unclassified_Anaerolineae	s__unclassified_Anaerolineae
ASV192	22	0	k__Bacteria	p__Firmicutes	c__Bacilli	o__Lactobacillales	f__Lactobacillaceae	g__Ligilactobacillus	s__Ligilactobacillus_salivarius
ASV193	22	0	k__Bacteria	p__Bacteroidota	c__Bacteroidia	o__Flavobacteriales	f__Flavobacteriaceae	g__Flavobacterium	s__Flavobacterium_terrigena
ASV194	22	0	k__Bacteria	p__Bacteroidota	c__Bacteroidia	o__Bacteroidales	f__Marinifilaceae	g__Butyricimonas	s__unclassified_Butyricimonas
ASV195	22	0	k__Bacteria	p__Firmicutes	c__Negativicutes	o__Veillonellales_Selenomonadales	f__Veillonellaceae	g__Dialister	s__Bacteroides_xylanisolvens
ASV196	22	0	k__Bacteria	p__Actinobacteriota	c__Actinobacteria	o__Micrococcales	f__Cellulomonadaceae	g__Cellulomonas	s__Cellulomonas_hominis
ASV197	22	0	k__Bacteria	p__Proteobacteria	c__Alphaproteobacteria	o__Rhizobiales	f__Methyloligellaceae	g__unclassified_Methyloligellaceae	s__unclassified_Methyloligellaceae
ASV198	22	0	k__Bacteria	p__Actinobacteriota	c__Actinobacteria	o__Micrococcales	f__Intrasporangiaceae	g__Tetrasphaera	s__Tetrasphaera_sp.
ASV199	22	0	k__Bacteria	p__Firmicutes	c__Bacilli	o__Lactobacillales	f__Streptococcaceae	g__Streptococcus	s__Streptococcus_sp._HMSC065C01
ASV200	22	0	k__Bacteria	p__Firmicutes	c__Bacilli	o__Erysipelotrichales	f__Erysipelotrichaceae	g__Turicibacter	s__Turicibacter_sanguinis
ASV201	22	0	k__Bacteria	p__Proteobacteria	c__Gammaproteobacteria	o__Steroidobacterales	f__Woeseiaceae	g__Woeseia	s__unclassified_Woeseia
ASV202	47	0	k__Bacteria	p__Proteobacteria	c__Alphaproteobacteria	o__Rhizobiales	f__Xanthobacteraceae	g__Pseudolabrys	s__Pseudolabrys_taiwanensis
ASV203	22	0	k__Bacteria	p__Proteobacteria	c__Alphaproteobacteria	o__Reyranellales	f__Reyranellaceae	g__Reyranella	s__alpha_proteobacterium_KC_IT_W5
ASV204	22	0	k__Bacteria	p__Proteobacteria	c__Gammaproteobacteria	o__Pseudomonadales	f__Moraxellaceae	g__Acinetobacter	s__Acinetobacter_guillouiae
ASV205	22	0	k__Bacteria	p__Firmicutes	c__Clostridia	o__Christensenellales	f__Christensenellaceae	g__Christensenellaceae_R_7_group	s__unclassified_Christensenellaceae_R_7_group
ASV206	22	0	k__Bacteria	p__Firmicutes	c__Clostridia	o__Christensenellales	f__Christensenellaceae	g__Christensenellaceae_R_7_group	s__rumen_bacterium
ASV207	22	0	k__Bacteria	p__Firmicutes	c__Bacilli	o__Lactobacillales	f__Streptococcaceae	g__Lactococcus	s__Lactococcus_lactis
ASV208	22	0	k__Bacteria	p__Gemmatimonadota	c__Longimicrobia	o__Longimicrobiales	f__Longimicrobiaceae	g__unclassified_Longimicrobiaceae	s__unclassified_Longimicrobiaceae
ASV209	22	0	k__Bacteria	p__Acidobacteriota	c__Vicinamibacteria	o__Vicinamibacterales	f__Vicinamibacteraceae	g__unclassified_Vicinamibacteraceae	s__unclassified_Vicinamibacteraceae
ASV210	22	0	k__Bacteria	p__Acidobacteriota	c__Acidobacteriae	o__Acidobacteriales	f__Koribacteraceae	g__Candidatus_Koribacter	s__Candidatus_Koribacter_versatilis
ASV211	22	0	k__Bacteria	p__Proteobacteria	c__Gammaproteobacteria	o__Burkholderiales	f__Comamonadaceae	g__Acidovorax	s__Acidovorax_avenae
ASV212	22	0	k__Bacteria	p__Firmicutes	c__Clostridia	o__Oscillospirales	f__[Eubacterium]_coprostanoligenes_group	g__uncultured_Ruminococcaceae_bacterium	s__uncultured_Ruminococcaceae_bacterium
ASV213	44	0	k__Bacteria	p__Firmicutes	c__Bacilli	o__Staphylococcales	f__Staphylococcaceae	g__Staphylococcus	s__Staphylococcus_cohnii
ASV214	21	0	k__Bacteria	p__Cyanobacteria	c__Cyanobacteriia	o__Cyanobacteriales	f__unclassified_Cyanobacteriales	g__unclassified_Cyanobacteriales	s__unclassified_Cyanobacteriales
ASV215	21	0	k__Bacteria	p__Verrucomicrobiota	c__Omnitrophia	o__Omnitrophales	f__Omnitrophaceae	g__Candidatus_Omnitrophus	s__unclassified_Candidatus_Omnitrophus
ASV216	21	0	k__Bacteria	p__Bacteroidota	c__Bacteroidia	o__Bacteroidales	f__Bacteroidales_RF16_group	g__uncultured_Porphyromonadaceae_bacterium	s__uncultured_Porphyromonadaceae_bacterium
ASV217	21	0	k__Bacteria	p__Firmicutes	c__Clostridia	o__Lachnospirales	f__Lachnospiraceae	g__Dorea	s__Dorea_formicigenerans
ASV218	21	0	k__Bacteria	p__Actinobacteriota	c__Actinobacteria	o__Micrococcales	f__Micrococcaceae	g__Glutamicibacter	s__Arthrobacter_sp._sf46
ASV219	21	0	k__Bacteria	p__Proteobacteria	c__Gammaproteobacteria	o__Enterobacterales	f__Erwiniaceae	g__Pantoea	s__Pantoea_ananatis
ASV220	40	30	k__Bacteria	p__Proteobacteria	c__Gammaproteobacteria	o__Enterobacterales	f__Vibrionaceae	g__Vibrio	s__Vibrio_cholerae
ASV221	21	0	k__Bacteria	p__Firmicutes	c__Clostridia	o__Lachnospirales	f__Lachnospiraceae	g__28_4	s__Kineothrix_alysoides
ASV222	21	0	k__Bacteria	p__Actinobacteriota	c__Actinobacteria	o__Frankiales	f__Sporichthyaceae	g__unclassified_Sporichthyaceae	s__unclassified_Sporichthyaceae
ASV223	21	0	k__Bacteria	p__Acidobacteriota	c__Acidobacteriae	o__Elev_16S_1166	f__Acidobacterium_sp._WY65	g__unclassified_Acidobacterium_sp._WY65	s__unclassified_Acidobacterium_sp._WY65
ASV224	21	0	k__Bacteria	p__Proteobacteria	c__Alphaproteobacteria	o__Defluviicoccales	f__unclassified_Defluviicoccales	g__uncultured_marine_microorganism	s__unclassified_Defluviicoccales
ASV225	21	0	k__Bacteria	p__Firmicutes	c__Clostridia	o__Oscillospirales	f__Oscillospiraceae	g__unclassified_Oscillospiraceae	s__unclassified_Oscillospiraceae
ASV226	21	0	k__Bacteria	p__Firmicutes	c__Clostridia	o__Oscillospirales	f__Oscillospiraceae	g__Flavonifractor	s__Clostridium_sp._ATCC_BAA_442
ASV227	73	100	k__Bacteria	p__Firmicutes	c__Clostridia	o__Oscillospirales	f__Oscillospiraceae	g__UCG_005	s__unclassified_UCG_005
ASV228	21	0	k__Bacteria	p__Proteobacteria	c__Alphaproteobacteria	o__Rhodobacterales	f__Rhodobacteraceae	g__Sagittula	s__Sedimentitalea_sp.
ASV229	21	0	k__Bacteria	p__Proteobacteria	c__Alphaproteobacteria	o__Rhizobiales	f__Xanthobacteraceae	g__unclassified_Xanthobacteraceae	s__unclassified_Xanthobacteraceae
ASV230	238	310	k__Bacteria	p__unclassified_Bacteria	c__unclassified_Bacteria	o__unclassified_Bacteria	f__unclassified_Bacteria	g__unclassified_Bacteria	s__unclassified_Bacteria
ASV231	21	0	k__Bacteria	p__Proteobacteria	c__Gammaproteobacteria	o__Xanthomonadales	f__Xanthomonadaceae	g__Lysobacter	s__Lysobacter_sp.
ASV232	21	0	k__Bacteria	p__Myxococcota	c__Myxococcia	o__Myxococcales	f__Myxococcaceae	g__unclassified_Myxococcaceae	s__uncultured_Archangiaceae_bacterium
ASV233	21	0	k__Bacteria	p__Firmicutes	c__Clostridia	o__Oscillospirales	f__Ruminococcaceae	g__unclassified_Ruminococcaceae	s__unclassified_Ruminococcaceae
ASV234	21	0	k__Bacteria	p__Firmicutes	c__Clostridia	o__Oscillospirales	f__Ruminococcaceae	g__Ruminococcus	s__unclassified_Ruminococcus
ASV235	21	0	k__Bacteria	p__Firmicutes	c__Clostridia	o__Lachnospirales	f__Lachnospiraceae	g__Lachnoclostridium	s__[Clostridium]_glycyrrhizinilyticum
ASV236	20	0	k__Bacteria	p__Proteobacteria	c__Alphaproteobacteria	o__Tistrellales	f__Geminicoccaceae	g__unclassified_Geminicoccaceae	s__unclassified_Geminicoccaceae
ASV237	20	0	k__Bacteria	p__Chloroflexi	c__Chloroflexia	o__Chloroflexales	f__Roseiflexaceae	g__unclassified_Roseiflexaceae	s__uncultured_Chloroflexi_bacterium
ASV238	20	0	k__Bacteria	p__Bacteroidota	c__Bacteroidia	o__Chitinophagales	f__Saprospiraceae	g__unclassified_Saprospiraceae	s__unclassified_Saprospiraceae
ASV239	20	0	k__Bacteria	p__Chloroflexi	c__Anaerolineae	o__Anaerolineales	f__Anaerolineaceae	g__Longilinea	s__unclassified_Longilinea
ASV240	20	0	k__Bacteria	p__Firmicutes	c__Bacilli	o__Bacillales	f__Planococcaceae	g__Sporosarcina	s__Sporosarcina_pasteurii
ASV241	20	0	k__Bacteria	p__Firmicutes	c__Bacilli	o__Bacillales	f__Bacillaceae	g__Bacillus	s__Bacillus_halosaccharovorans
ASV242	20	0	k__Bacteria	p__Firmicutes	c__Bacilli	o__Bacillales	f__Bacillaceae	g__Bacillus	s__Bacillus_sp._SAD1_6
ASV243	20	0	k__Bacteria	p__Firmicutes	c__Bacilli	o__Staphylococcales	f__Staphylococcaceae	g__Staphylococcus	s__Staphylococcus_equorum
ASV244	20	0	k__Bacteria	p__Patescibacteria	c__Saccharimonadia	o__Saccharimonadales	f__Saccharimonadaceae	g__Candidatus_Saccharimonas	s__unclassified_Candidatus_Saccharimonas
ASV245	20	0	k__Bacteria	p__unclassified_Bacteria	c__unclassified_Bacteria	o__unclassified_Bacteria	f__unclassified_Bacteria	g__unclassified_Bacteria	s__unclassified_Bacteria
ASV246	96	66	k__Bacteria	p__Bacteroidota	c__Bacteroidia	o__Bacteroidales	f__Rikenellaceae	g__Alistipes	s__Alistipes_massiliensis
ASV247	20	0	k__Bacteria	p__Bacteroidota	c__Bacteroidia	o__Bacteroidales	f__Muribaculaceae	g__unclassified_Muribaculaceae	s__unclassified_Muribaculaceae
ASV248	20	49	k__Bacteria	p__Bacteroidota	c__Bacteroidia	o__Bacteroidales	f__Muribaculaceae	g__Muribaculum	s__Muribaculum_intestinale
ASV249	20	0	k__Bacteria	p__Bacteroidota	c__Bacteroidia	o__Bacteroidales	f__Bacteroidaceae	g__Bacteroides	s__uncultured_Bacteroides_sp.
ASV250	20	0	k__Bacteria	p__Patescibacteria	c__Saccharimonadia	o__Saccharimonadales	f__unclassified_Saccharimonadales	g__unclassified_Saccharimonadales	s__unclassified_Saccharimonadales
ASV251	57	42	k__Bacteria	p__Campylobacterota	c__Campylobacteria	o__Campylobacterales	f__Arcobacteraceae	g__Arcobacter	s__Aliarcobacter_butzleri
ASV252	48	100	k__Bacteria	p__Proteobacteria	c__Gammaproteobacteria	o__Pseudomonadales	f__Moraxellaceae	g__Acinetobacter	s__Acinetobacter_lactucae
ASV253	20	0	k__Bacteria	p__Planctomycetota	c__Planctomycetes	o__Isosphaerales	f__Isosphaeraceae	g__unclassified_Isosphaeraceae	s__unclassified_Isosphaeraceae
ASV254	20	0	k__Bacteria	p__Proteobacteria	c__Alphaproteobacteria	o__Rhodobacterales	f__Rhodobacteraceae	g__Pseudorhodobacter	s__Cypionkella_sinensis
ASV255	20	0	k__Bacteria	p__Firmicutes	c__Negativicutes	o__Veillonellales_Selenomonadales	f__Veillonellaceae	g__Dialister	s__Dialister_massiliensis
ASV256	20	0	k__Bacteria	p__Acidobacteriota	c__Vicinamibacteria	o__Vicinamibacterales	f__Vicinamibacteraceae	g__uncultured_bacterium_gp6	s__uncultured_bacterium_gp6
ASV257	20	0	k__Bacteria	p__Acidobacteriota	c__Vicinamibacteria	o__Vicinamibacterales	f__Vicinamibacteraceae	g__unclassified_Vicinamibacteraceae	s__uncultured_Acidobacteriales_bacterium
ASV258	20	0	k__Bacteria	p__Cyanobacteria	c__Cyanobacteriia	o__Oxyphotobacteria_Incertae_Sedis	f__Unknown_Family	g__Leptolyngbya_EcFYyyy_00	s__Trichocoleus_desertorum_ATA4_8_CV3
ASV259	77	197	k__Bacteria	p__Deferribacterota	c__Deferribacteres	o__Deferribacterales	f__Deferribacteraceae	g__Mucispirillum	s__Mucispirillum_schaedleri
ASV260	20	0	k__Bacteria	p__Firmicutes	c__Clostridia	o__Oscillospirales	f__Ruminococcaceae	g__Harryflintia	s__Harryflintia_acetispora
ASV261	20	0	k__Bacteria	p__Firmicutes	c__Clostridia	o__Lachnospirales	f__Lachnospiraceae	g__Lachnospiraceae_NK4A136_group	s__unclassified_Lachnospiraceae_NK4A136_group
ASV262	20	0	k__Bacteria	p__Firmicutes	c__Clostridia	o__Oscillospirales	f__Hungateiclostridiaceae	g__Saccharofermentans	s__Clostridiales_bacterium_Firm_14
ASV263	58	0	k__Bacteria	p__Firmicutes	c__Bacilli	o__Lactobacillales	f__Streptococcaceae	g__Streptococcus	s__Streptococcus_constellatus
ASV264	19	0	k__Bacteria	p__Actinobacteriota	c__Actinobacteria	o__unclassified_Actinobacteria	f__unclassified_Actinobacteria	g__unclassified_Actinobacteria	s__unclassified_Actinobacteria
ASV265	19	0	k__Bacteria	p__Firmicutes	c__Clostridia	o__Oscillospirales	f__Butyricicoccaceae	g__Butyricicoccus	s__Intestinibacillus_sp._Marseille_P6563
ASV266	19	0	k__Bacteria	p__Acidobacteriota	c__Blastocatellia	o__Pyrinomonadales	f__Pyrinomonadaceae	g__RB41	s__unclassified_RB41
ASV267	19	0	k__Bacteria	p__Chloroflexi	c__Ktedonobacteria	o__C0119	f__uncultured_soil_bacterium	g__uncultured_soil_bacterium	s__uncultured_soil_bacterium
ASV268	40	214	k__Bacteria	p__Bacteroidota	c__Bacteroidia	o__Bacteroidales	f__Bacteroidaceae	g__Bacteroides	s__Phocaeicola_paurosaccharolyticus
ASV269	58	10	k__Bacteria	p__Bacteroidota	c__Bacteroidia	o__Bacteroidales	f__Muribaculaceae	g__unclassified_Muribaculaceae	s__unclassified_Muribaculaceae
ASV270	19	0	k__Bacteria	p__Bacteroidota	c__Bacteroidia	o__Bacteroidales	f__Prevotellaceae	g__Alloprevotella	s__Alloprevotella_rava
ASV271	19	0	k__Bacteria	p__Campylobacterota	c__Campylobacteria	o__Campylobacterales	f__Helicobacteraceae	g__Helicobacter	s__Helicobacter_ganmani
ASV272	57	40	k__Bacteria	p__Firmicutes	c__Clostridia	o__Lachnospirales	f__Lachnospiraceae	g__28_4	s__Kineothrix_alysoides
ASV273	29	51	k__Bacteria	p__Firmicutes	c__Clostridia	o__Christensenellales	f__Christensenellaceae	g__Christensenellaceae_R_7_group	s__uncultured_proteobacterium
ASV274	19	0	k__Bacteria	p__Proteobacteria	c__Alphaproteobacteria	o__Rickettsiales	f__Anaplasmataceae	g__Wolbachia	s__proteobacterium_symbiont_of_Nilaparvata_lugens
ASV275	19	0	k__Bacteria	p__Proteobacteria	c__Alphaproteobacteria	o__Defluviicoccales	f__Defluviicoccaceae	g__Defluviicoccus	s__unclassified_Defluviicoccus
ASV276	19	0	k__Bacteria	p__Firmicutes	c__Clostridia	o__Clostridia_vadinBB60_group	f__uncultured_rumen_bacterium	g__uncultured_rumen_bacterium	s__uncultured_rumen_bacterium
ASV277	19	0	k__Bacteria	p__Firmicutes	c__Clostridia	o__Oscillospirales	f__UCG_010	g__unclassified_UCG_010	s__unclassified_UCG_010
ASV278	19	0	k__Bacteria	p__Firmicutes	c__Negativicutes	o__Acidaminococcales	f__Acidaminococcaceae	g__Phascolarctobacterium	s__Phascolarctobacterium_succinatutens
ASV279	19	0	k__Bacteria	p__Acidobacteriota	c__Vicinamibacteria	o__Vicinamibacterales	f__unclassified_Vicinamibacterales	g__unclassified_Vicinamibacterales	s__unclassified_Vicinamibacterales
ASV280	19	0	k__Bacteria	p__Acidobacteriota	c__Vicinamibacteria	o__Vicinamibacterales	f__unclassified_Vicinamibacterales	g__unclassified_Vicinamibacterales	s__unclassified_Vicinamibacterales
ASV281	19	0	k__Bacteria	p__Gemmatimonadota	c__Gemmatimonadetes	o__Gemmatimonadales	f__Gemmatimonadaceae	g__Gemmatimonas	s__unclassified_Gemmatimonas
ASV282	19	0	k__Bacteria	p__Actinobacteriota	c__Acidimicrobiia	o__Microtrichales	f__Iamiaceae	g__Iamia	s__unclassified_Iamia
ASV283	19	0	k__Bacteria	p__Gemmatimonadota	c__Gemmatimonadetes	o__Gemmatimonadales	f__Gemmatimonadaceae	g__unclassified_Gemmatimonadaceae	s__unclassified_Gemmatimonadaceae
ASV284	19	0	k__Bacteria	p__Patescibacteria	c__Saccharimonadia	o__Saccharimonadales	f__uncultured_soil_bacterium	g__uncultured_soil_bacterium	s__uncultured_soil_bacterium
ASV285	18	0	k__Bacteria	p__Bacteroidota	c__Bacteroidia	o__Chitinophagales	f__Chitinophagaceae	g__Flavisolibacter	s__Flavisolibacter_ginsenosidimutans
ASV286	18	0	k__Bacteria	p__unclassified_Bacteria	c__unclassified_Bacteria	o__unclassified_Bacteria	f__unclassified_Bacteria	g__unclassified_Bacteria	s__unclassified_Bacteria
ASV287	137	330	k__Bacteria	p__Firmicutes	c__Bacilli	o__Lactobacillales	f__Streptococcaceae	g__Streptococcus	s__Streptococcus_dysgalactiae
ASV288	18	0	k__Bacteria	p__Patescibacteria	c__ABY1	o__Candidatus_Falkowbacteria	f__uncultured_Parcubacteria_group_bacterium	g__uncultured_Parcubacteria_group_bacterium	s__uncultured_Parcubacteria_group_bacterium
ASV289	18	323	k__Bacteria	p__Bacteroidota	c__Bacteroidia	o__Bacteroidales	f__Muribaculaceae	g__unclassified_Muribaculaceae	s__unclassified_Muribaculaceae
ASV290	70	173	k__Bacteria	p__Bacteroidota	c__Bacteroidia	o__Bacteroidales	f__Muribaculaceae	g__Muribaculum	s__Muribaculum_intestinale
ASV291	18	0	k__Bacteria	p__Actinobacteriota	c__Coriobacteriia	o__Coriobacteriales	f__Coriobacteriaceae	g__Collinsella	s__Collinsella_aerofaciens
ASV292	18	0	k__Bacteria	p__Bacteroidota	c__Bacteroidia	o__Bacteroidales	f__Marinifilaceae	g__Butyricimonas	s__Butyricimonas_virosa
ASV293	18	0	k__Bacteria	p__unclassified_Bacteria	c__unclassified_Bacteria	o__unclassified_Bacteria	f__unclassified_Bacteria	g__unclassified_Bacteria	s__unclassified_Bacteria
ASV294	18	0	k__Bacteria	p__Actinobacteriota	c__Actinobacteria	o__Corynebacteriales	f__Corynebacteriaceae	g__Corynebacterium	s__Corynebacterium_fastidiosum
ASV295	18	0	k__Bacteria	p__Firmicutes	c__Clostridia	o__Oscillospirales	f__Hungateiclostridiaceae	g__unclassified_Hungateiclostridiaceae	s__unclassified_Hungateiclostridiaceae
ASV296	18	0	k__Bacteria	p__Firmicutes	c__Clostridia	o__Clostridiales	f__Clostridiaceae	g__Clostridium_sensu_stricto_1	s__Clostridium_perfringens
ASV297	18	0	k__Bacteria	p__Firmicutes	c__Clostridia	o__Lachnospirales	f__Lachnospiraceae	g__Lachnoclostridium	s__Ruminococcus_sp._Pei041
ASV298	18	80	k__Bacteria	p__Firmicutes	c__Clostridia	o__Lachnospirales	f__Lachnospiraceae	g__28_4	s__Kineothrix_alysoides
ASV299	18	0	k__Bacteria	p__Actinobacteriota	c__Actinobacteria	o__Frankiales	f__Sporichthyaceae	g__unclassified_Sporichthyaceae	s__unclassified_Sporichthyaceae
ASV300	18	0	k__Bacteria	p__Proteobacteria	c__Alphaproteobacteria	o__Rhizobiales	f__Rhizobiaceae	g__Allorhizobium_Neorhizobium_Pararhizobium_Rhizobium	s__Rhizobium_sp.
ASV301	18	0	k__Bacteria	p__Firmicutes	c__Clostridia	o__Oscillospirales	f__Oscillospiraceae	g__NK4A214_group	s__rumen_bacterium_NK4A214
ASV302	18	0	k__Bacteria	p__Firmicutes	c__Clostridia	o__Clostridia_vadinBB60_group	f__uncultured_Clostridiales_bacterium	g__uncultured_Clostridiales_bacterium	s__uncultured_Clostridiales_bacterium
ASV303	18	0	k__Bacteria	p__Firmicutes	c__Clostridia	o__Oscillospirales	f__Oscillospiraceae	g__UCG_005	s__unclassified_UCG_005
ASV304	18	0	k__Bacteria	p__Firmicutes	c__Clostridia	o__Oscillospirales	f__Oscillospiraceae	g__Colidextribacter	s__Firmicutes_bacterium_ASF500
ASV305	18	0	k__Bacteria	p__Bacteroidota	c__Bacteroidia	o__Bacteroidales	f__Prevotellaceae	g__Prevotellaceae_UCG_001	s__unclassified_Prevotellaceae_UCG_001
ASV306	18	0	k__Bacteria	p__Acidobacteriota	c__Acidobacteriae	o__Bryobacterales	f__Bryobacteraceae	g__Bryobacter	s__Acidobacteria_bacterium_LWQ4
ASV307	18	193	k__Bacteria	p__Actinobacteriota	c__Actinobacteria	o__Pseudonocardiales	f__Pseudonocardiaceae	g__Saccharopolyspora	s__Saccharopolyspora_tripterygii
ASV308	18	0	k__Bacteria	p__Proteobacteria	c__Alphaproteobacteria	o__Caulobacterales	f__Caulobacteraceae	g__Brevundimonas	s__Brevundimonas_terrae
ASV309	18	0	k__Bacteria	p__Gemmatimonadota	c__Gemmatimonadetes	o__Gemmatimonadales	f__Gemmatimonadaceae	g__unclassified_Gemmatimonadaceae	s__unclassified_Gemmatimonadaceae
ASV310	18	0	k__Bacteria	p__Acidobacteriota	c__Vicinamibacteria	o__Vicinamibacterales	f__Vicinamibacteraceae	g__uncultured_bacterium_gp6	s__uncultured_bacterium_gp6
ASV311	18	0	k__Bacteria	p__Chloroflexi	c__Ktedonobacteria	o__Ktedonobacterales	f__Ktedonobacteraceae	g__HSB_OF53_F07	s__unclassified_HSB_OF53_F07
ASV312	18	0	k__Bacteria	p__Proteobacteria	c__Gammaproteobacteria	o__Burkholderiales	f__Oxalobacteraceae	g__Herbaspirillum	s__Herbaspirillum_seropedicae
ASV313	18	0	k__Bacteria	p__Deinococcota	c__Deinococci	o__Deinococcales	f__Trueperaceae	g__Truepera	s__unclassified_Truepera
ASV314	17	0	k__Bacteria	p__Chloroflexi	c__Dehalococcoidia	o__unclassified_Dehalococcoidia	f__unclassified_Dehalococcoidia	g__unclassified_Dehalococcoidia	s__unclassified_Dehalococcoidia
ASV315	17	0	k__Bacteria	p__Bacteroidota	c__Bacteroidia	o__Chitinophagales	f__Chitinophagaceae	g__Terrimonas	s__Terrimonas_ferruginea
ASV316	17	0	k__Bacteria	p__Actinobacteriota	c__Thermoleophilia	o__Solirubrobacterales	f__Solirubrobacteraceae	g__Conexibacter	s__unclassified_Conexibacter
ASV317	17	0	k__Bacteria	p__Chloroflexi	c__Anaerolineae	o__Anaerolineales	f__Anaerolineaceae	g__Anaerolinea	s__unclassified_Anaerolinea
ASV318	17	0	k__Bacteria	p__Bacteroidota	c__Bacteroidia	o__Cytophagales	f__Microscillaceae	g__Chryseolinea	s__Cytophagaceae_bacterium_JGI_0001001_B3
ASV319	17	0	k__Bacteria	p__Proteobacteria	c__Alphaproteobacteria	o__Sphingomonadales	f__Sphingomonadaceae	g__Sphingomonas	s__proteobacterium_UMB_38
ASV320	17	0	k__Bacteria	p__Firmicutes	c__Bacilli	o__Bacillales	f__Bacillaceae	g__Bacillus	s__Neobacillus_niacini
ASV321	17	0	k__Bacteria	p__Firmicutes	c__Bacilli	o__Bacillales	f__Planococcaceae	g__Planomicrobium	s__Planococcus_glaciei
ASV322	17	0	k__Bacteria	p__Patescibacteria	c__Saccharimonadia	o__Saccharimonadales	f__LWQ8	g__unclassified_LWQ8	s__unclassified_LWQ8
ASV323	17	0	k__Bacteria	p__Firmicutes	c__Bacilli	o__Acholeplasmatales	f__Acholeplasmataceae	g__Anaeroplasma	s__unclassified_Anaeroplasma
ASV324	17	0	k__Bacteria	p__Firmicutes	c__Bacilli	o__Erysipelotrichales	f__Erysipelotrichaceae	g__Allobaculum	s__unclassified_Allobaculum
ASV325	17	0	k__Bacteria	p__Firmicutes	c__Bacilli	o__Erysipelotrichales	f__Erysipelotrichaceae	g__Faecalibaculum	s__Faecalibaculum_rodentium
ASV326	17	0	k__Bacteria	p__Firmicutes	c__Clostridia	o__Clostridia_UCG_014	f__unclassified_Clostridia_UCG_014	g__unclassified_Clostridia_UCG_014	s__unclassified_Clostridia_UCG_014
ASV327	17	0	k__Bacteria	p__Chloroflexi	c__Anaerolineae	o__ADurb.Bin180	f__Chloroflexi_bacterium_ADurb.Bin180	g__unclassified_Chloroflexi_bacterium_ADurb.Bin180	s__unclassified_Chloroflexi_bacterium_ADurb.Bin180
ASV328	17	0	k__Bacteria	p__Bacteroidota	c__Bacteroidia	o__Flavobacteriales	f__Flavobacteriaceae	g__Pricia	s__uncultured_Flavobacteriia_bacterium
ASV329	17	0	k__Bacteria	p__Bacteroidota	c__Bacteroidia	o__Bacteroidales	f__Bacteroidaceae	g__Bacteroides	s__Bacteroides_stercoris
ASV330	150	265	k__Bacteria	p__Bacteroidota	c__Bacteroidia	o__Bacteroidales	f__Prevotellaceae	g__Alloprevotella	s__uncultured_Bacteroidales_bacterium
ASV331	17	0	k__Bacteria	p__Bacteroidota	c__Bacteroidia	o__Bacteroidales	f__Dysgonomonadaceae	g__Proteiniphilum	s__unclassified_Proteiniphilum
ASV332	17	0	k__Bacteria	p__Bacteroidota	c__Bacteroidia	o__Bacteroidales	f__Rikenellaceae	g__Alistipes	s__Alistipes_timonensis
ASV333	17	0	k__Bacteria	p__Bacteroidota	c__Bacteroidia	o__Bacteroidales	f__Dysgonomonadaceae	g__Proteiniphilum	s__Proteiniphilum_bacterium_NLAE_zl_C88
ASV334	17	0	k__Bacteria	p__Bacteroidota	c__Bacteroidia	o__Bacteroidales	f__Bacteroidaceae	g__Bacteroides	s__Bacteroides_ovatus
ASV335	17	48	k__Bacteria	p__Bacteroidota	c__Bacteroidia	o__Bacteroidales	f__Muribaculaceae	g__unclassified_Muribaculaceae	s__unclassified_Muribaculaceae
ASV336	17	15	k__Bacteria	p__Bacteroidota	c__Bacteroidia	o__Bacteroidales	f__Tannerellaceae	g__Parabacteroides	s__Parabacteroides_distasonis
ASV337	17	0	k__Bacteria	p__Proteobacteria	c__Gammaproteobacteria	o__Competibacterales	f__Competibacteraceae	g__Candidatus_Competibacter	s__unclassified_Candidatus_Competibacter
ASV338	17	0	k__Bacteria	p__Proteobacteria	c__Gammaproteobacteria	o__Enterobacterales	f__Aeromonadaceae	g__Aeromonas	s__Aeromonas_rivuli
ASV339	41	0	k__Bacteria	p__Proteobacteria	c__Gammaproteobacteria	o__Enterobacterales	f__Shewanellaceae	g__Shewanella	s__Shewanella_putrefaciens
ASV340	17	0	k__Bacteria	p__Firmicutes	c__Clostridia	o__Oscillospirales	f__Ruminococcaceae	g__Faecalibacterium	s__Ruminococcaceae_bacterium
ASV341	17	0	k__Bacteria	p__Desulfobacterota	c__Desulfovibrionia	o__Desulfovibrionales	f__Desulfovibrionaceae	g__unclassified_Desulfovibrionaceae	s__unclassified_Desulfovibrionaceae
ASV342	17	0	k__Bacteria	p__Firmicutes	c__Clostridia	o__Clostridia_vadinBB60_group	f__unclassified_Clostridia_vadinBB60_group	g__unclassified_Clostridia_vadinBB60_group	s__unclassified_Clostridia_vadinBB60_group
ASV343	17	0	k__Bacteria	p__Proteobacteria	c__Alphaproteobacteria	o__Acetobacterales	f__Acetobacteraceae	g__Craurococcus_Caldovatus	s__unclassified_Craurococcus_Caldovatus
ASV344	17	0	k__Bacteria	p__Actinobacteriota	c__Acidimicrobiia	o__unclassified_Acidimicrobiia	f__unclassified_Acidimicrobiia	g__unclassified_Acidimicrobiia	s__unclassified_Acidimicrobiia
ASV345	17	0	k__Bacteria	p__Actinobacteriota	c__unclassified_Actinobacteriota	o__unclassified_Actinobacteriota	f__unclassified_Actinobacteriota	g__unclassified_Actinobacteriota	s__unclassified_Actinobacteriota
ASV346	17	0	k__Bacteria	p__Proteobacteria	c__Alphaproteobacteria	o__Rhizobiales	f__Rhizobiales_Incertae_Sedis	g__unclassified_Rhizobiales_Incertae_Sedis	s__unclassified_Rhizobiales_Incertae_Sedis
ASV347	17	0	k__Bacteria	p__Acidobacteriota	c__Vicinamibacteria	o__Vicinamibacterales	f__unclassified_Vicinamibacterales	g__uncultured_Acidobacterium_sp.	s__unclassified_Vicinamibacterales
ASV348	17	0	k__Bacteria	p__Proteobacteria	c__Gammaproteobacteria	o__Burkholderiales	f__Rhodocyclaceae	g__Azospira	s__Azospira_restricta
ASV349	83	434	k__Bacteria	p__Proteobacteria	c__Gammaproteobacteria	o__Burkholderiales	f__Burkholderiaceae	g__Cupriavidus	s__Cupriavidus_metallidurans
ASV350	17	116	k__Bacteria	p__Firmicutes	c__Clostridia	o__Lachnospirales	f__Lachnospiraceae	g__Lachnospiraceae_NK4A136_group	s__unclassified_Lachnospiraceae_NK4A136_group
ASV351	16	0	k__Bacteria	p__Chloroflexi	c__unclassified_Chloroflexi	o__unclassified_Chloroflexi	f__unclassified_Chloroflexi	g__unclassified_Chloroflexi	s__unclassified_Chloroflexi
ASV352	16	0	k__Bacteria	p__Firmicutes	c__Bacilli	o__Erysipelotrichales	f__Erysipelotrichaceae	g__unclassified_Erysipelotrichaceae	s__uncultured_rumen_bacterium
ASV353	16	0	k__Bacteria	p__Firmicutes	c__Bacilli	o__Bacillales	f__Marinococcaceae	g__Geomicrobium	s__Geomicrobium_sediminis
ASV354	16	53	k__Bacteria	p__Firmicutes	c__Bacilli	o__Erysipelotrichales	f__Erysipelotrichaceae	g__Turicibacter	s__Turicibacter_sanguinis
ASV355	16	0	k__Bacteria	p__Firmicutes	c__Bacilli	o__Erysipelotrichales	f__Erysipelotrichaceae	g__Dubosiella	s__Firmicutes_bacterium_M10_2
ASV356	16	0	k__Bacteria	p__Planctomycetota	c__Planctomycetes	o__Isosphaerales	f__Isosphaeraceae	g__Aquisphaera	s__unclassified_Aquisphaera
ASV357	16	0	k__Bacteria	p__Bacteroidota	c__Bacteroidia	o__Bacteroidales	f__Muribaculaceae	g__uncultured_rumen_bacterium	s__uncultured_rumen_bacterium
ASV358	38	0	k__Bacteria	p__Bacteroidota	c__Bacteroidia	o__Bacteroidales	f__Bacteroidaceae	g__Bacteroides	s__Bacteroides_ndongoniae
ASV359	68	0	k__Bacteria	p__Bacteroidota	c__Bacteroidia	o__Bacteroidales	f__Prevotellaceae	g__unclassified_Prevotellaceae	s__unclassified_Prevotellaceae
ASV360	16	0	k__Bacteria	p__Bacteroidota	c__Bacteroidia	o__Bacteroidales	f__Bacteroidetes_BD2_2	g__uncultured_rumen_bacterium	s__uncultured_rumen_bacterium
ASV361	16	0	k__Bacteria	p__Bacteroidota	c__Bacteroidia	o__Bacteroidales	f__unclassified_Bacteroidales	g__unclassified_Bacteroidales	s__unclassified_Bacteroidales
ASV362	45	63	k__Bacteria	p__Actinobacteriota	c__Actinobacteria	o__Streptomycetales	f__Streptomycetaceae	g__Streptomyces	s__Streptomyces_xinjiangensis
ASV363	16	0	k__Bacteria	p__Actinobacteriota	c__Actinobacteria	o__Pseudonocardiales	f__Pseudonocardiaceae	g__Actinorectispora	s__Lentzea_atacamensis
ASV364	16	0	k__Bacteria	p__Firmicutes	c__Clostridia	o__Lachnospirales	f__Lachnospiraceae	g__Lachnoclostridium	s__Lachnospiraceae_bacterium_DW3
ASV365	16	0	k__Bacteria	p__Myxococcota	c__Myxococcia	o__Myxococcales	f__Myxococcaceae	g__P3OB_42	s__unclassified_P3OB_42
ASV366	16	0	k__Bacteria	p__Gemmatimonadota	c__Gemmatimonadetes	o__Gemmatimonadales	f__Gemmatimonadaceae	g__unclassified_Gemmatimonadaceae	s__unclassified_Gemmatimonadaceae
ASV367	16	0	k__Bacteria	p__Actinobacteriota	c__Actinobacteria	o__Pseudonocardiales	f__Pseudonocardiaceae	g__Pseudonocardia	s__Pseudonocardia_alaniniphila
ASV368	16	0	k__Bacteria	p__Proteobacteria	c__Alphaproteobacteria	o__Sphingomonadales	f__Sphingomonadaceae	g__Sphingomonas	s__Sphingomonas_sp._LF3
ASV369	16	0	k__Bacteria	p__Proteobacteria	c__Gammaproteobacteria	o__Pseudomonadales	f__Pseudomonadaceae	g__Pseudomonas	s__Pseudomonas_putida
ASV370	16	0	k__Bacteria	p__Proteobacteria	c__Gammaproteobacteria	o__Pseudomonadales	f__Moraxellaceae	g__Alkanindiges	s__Aquirhabdus_parva
ASV371	48	34	k__Bacteria	p__Firmicutes	c__Clostridia	o__Oscillospirales	f__Oscillospiraceae	g__Oscillibacter	s__[Clostridium]_leptum
ASV372	16	0	k__Bacteria	p__Firmicutes	c__Clostridia	o__Oscillospirales	f__Oscillospiraceae	g__Flavonifractor	s__Flavonifractor_plautii
ASV373	16	0	k__Bacteria	p__Firmicutes	c__Negativicutes	o__Veillonellales_Selenomonadales	f__Veillonellaceae	g__Veillonella	s__Veillonella_parvula
ASV374	16	0	k__Bacteria	p__Actinobacteriota	c__Acidimicrobiia	o__Microtrichales	f__Ilumatobacteraceae	g__CL500_29_marine_group	s__unclassified_CL500_29_marine_group
ASV375	16	0	k__Bacteria	p__Acidobacteriota	c__Acidobacteriae	o__Solibacterales	f__Solibacteraceae	g__Candidatus_Solibacter	s__Candidatus_Solibacter_usitatus
ASV376	34	0	k__Bacteria	p__Gemmatimonadota	c__Gemmatimonadetes	o__Gemmatimonadales	f__Gemmatimonadaceae	g__unclassified_Gemmatimonadaceae	s__unclassified_Gemmatimonadaceae
ASV377	16	0	k__Bacteria	p__Proteobacteria	c__Gammaproteobacteria	o__Burkholderiales	f__TRA3_20	g__unclassified_TRA3_20	s__unclassified_TRA3_20
ASV378	16	0	k__Bacteria	p__Proteobacteria	c__Gammaproteobacteria	o__Burkholderiales	f__Alcaligenaceae	g__Alcaligenes	s__Alcaligenes_faecalis
ASV379	16	0	k__Bacteria	p__Acidobacteriota	c__Vicinamibacteria	o__Subgroup_17	f__unclassified_Subgroup_17	g__unclassified_Subgroup_17	s__unclassified_Subgroup_17
ASV380	15	0	k__Bacteria	p__Firmicutes	c__Bacilli	o__Lactobacillales	f__Lactobacillaceae	g__Ligilactobacillus	s__Ligilactobacillus_salivarius
ASV381	15	0	k__Bacteria	p__Myxococcota	c__Myxococcia	o__Myxococcales	f__Myxococcaceae	g__P3OB_42	s__unclassified_P3OB_42
ASV382	15	0	k__Archaea	p__unclassified_Archaea	c__unclassified_Archaea	o__unclassified_Archaea	f__unclassified_Archaea	g__unclassified_Archaea	s__unclassified_Archaea
ASV383	15	0	k__Bacteria	p__Bdellovibrionota	c__Bdellovibrionia	o__Bdellovibrionales	f__Bdellovibrionaceae	g__Bdellovibrio	s__unclassified_Bdellovibrio
ASV384	15	0	k__Bacteria	p__Firmicutes	c__Bacilli	o__Bacillales	f__Bacillaceae	g__Bacillus	s__Mesobacillus_subterraneus
ASV385	15	0	k__Bacteria	p__Proteobacteria	c__Alphaproteobacteria	o__unclassified_Alphaproteobacteria	f__unclassified_Alphaproteobacteria	g__unclassified_Alphaproteobacteria	s__unclassified_Alphaproteobacteria
ASV386	15	0	k__Bacteria	p__Bacteroidota	c__Bacteroidia	o__Bacteroidales	f__unclassified_Bacteroidales	g__unclassified_Bacteroidales	s__unclassified_Bacteroidales
ASV387	15	0	k__Bacteria	p__Chloroflexi	c__Ktedonobacteria	o__C0119	f__uncultured_soil_bacterium	g__uncultured_soil_bacterium	s__uncultured_soil_bacterium
ASV388	15	0	k__Bacteria	p__Bacteroidota	c__Bacteroidia	o__Bacteroidales	f__unclassified_Bacteroidales	g__unclassified_Bacteroidales	s__unclassified_Bacteroidales
ASV389	15	0	k__Bacteria	p__Bacteroidota	c__Bacteroidia	o__Bacteroidales	f__unclassified_Bacteroidales	g__unclassified_Bacteroidales	s__unclassified_Bacteroidales
ASV390	15	0	k__Bacteria	p__Bacteroidota	c__Bacteroidia	o__Bacteroidales	f__Dysgonomonadaceae	g__Dysgonomonas	s__unclassified_Dysgonomonas
ASV391	15	0	k__Bacteria	p__Bacteroidota	c__Bacteroidia	o__Bacteroidales	f__Muribaculaceae	g__unclassified_Muribaculaceae	s__unclassified_Muribaculaceae
ASV392	15	0	k__Bacteria	p__Firmicutes	c__Clostridia	o__Peptostreptococcales_Tissierellales	f__Anaerovoracaceae	g__unclassified_Anaerovoracaceae	s__unclassified_Anaerovoracaceae
ASV393	15	0	k__Bacteria	p__Actinobacteriota	c__Actinobacteria	o__Micrococcales	f__Promicromonosporaceae	g__Xylanimicrobium	s__Xylanimicrobium_pachnodae
ASV394	15	0	k__Bacteria	p__Actinobacteriota	c__Actinobacteria	o__Micrococcales	f__Cellulomonadaceae	g__Cellulomonas	s__Cellulomonas_sp._KHH20
ASV395	15	0	k__Bacteria	p__Actinobacteriota	c__Actinobacteria	o__Corynebacteriales	f__Mycobacteriaceae	g__Mycobacterium	s__Mycobacterium_sp._E740
ASV396	15	0	k__Bacteria	p__Firmicutes	c__Clostridia	o__Lachnospirales	f__Lachnospiraceae	g__unclassified_Lachnospiraceae	s__unclassified_Lachnospiraceae
ASV397	15	0	k__Bacteria	p__Firmicutes	c__Clostridia	o__Oscillospirales	f__Ruminococcaceae	g__UBA1819	s__Ruthenibacterium_lactatiformans
ASV398	15	0	k__Bacteria	p__Firmicutes	c__Clostridia	o__Lachnospirales	f__Lachnospiraceae	g__Lachnospiraceae_NK4A136_group	s__Lachnospiraceae_bacterium_COE1
ASV399	47	0	k__Bacteria	p__Fusobacteriota	c__Fusobacteriia	o__Fusobacteriales	f__Fusobacteriaceae	g__Fusobacterium	s__Fusobacterium_mortiferum
ASV400	15	0	k__Bacteria	p__Campylobacterota	c__Campylobacteria	o__Campylobacterales	f__Sulfurospirillaceae	g__Sulfurospirillum	s__Sulfurospirillum_sp._11S05485_2
ASV401	15	0	k__Bacteria	p__Proteobacteria	c__Gammaproteobacteria	o__Immundisolibacterales	f__Immundisolibacteraceae	g__Immundisolibacter	s__Immundisolibacter_cernigliae
ASV402	15	0	k__Bacteria	p__Proteobacteria	c__Gammaproteobacteria	o__Steroidobacterales	f__Steroidobacteraceae	g__Steroidobacter	s__unclassified_Steroidobacter
ASV403	15	0	k__Bacteria	p__Firmicutes	c__Clostridia	o__Oscillospirales	f__Oscillospiraceae	g__Oscillibacter	s__Clostridiales_bacterium_CIEAF_021
ASV404	15	0	k__Bacteria	p__Acidobacteriota	c__Acidobacteriae	o__Bryobacterales	f__Bryobacteraceae	g__Bryobacter	s__unclassified_Bryobacter
ASV405	15	0	k__Bacteria	p__Myxococcota	c__Polyangia	o__Polyangiales	f__Polyangiaceae	g__Labilithrix	s__Labilithrix_luteola
ASV406	15	0	k__Bacteria	p__Acidobacteriota	c__Vicinamibacteria	o__Vicinamibacterales	f__unclassified_Vicinamibacterales	g__unclassified_Vicinamibacterales	s__unclassified_Vicinamibacterales
ASV407	15	0	k__Bacteria	p__Cyanobacteria	c__Cyanobacteriia	o__Synechococcales	f__Cyanobiaceae	g__Cyanobium_PCC_6307	s__Cyanobium_sp._JJ22K
ASV408	15	0	k__Bacteria	p__Acidobacteriota	c__Acidobacteriae	o__Acidobacteriales	f__unclassified_Acidobacteriales	g__unclassified_Acidobacteriales	s__unclassified_Acidobacteriales
ASV409	15	0	k__Bacteria	p__Patescibacteria	c__Gracilibacteria	o__Candidatus_Peribacteria	f__Candidatus_Peribacteria_bacterium_RIFCSPLOWO2_02_FULL_55_36	g__unclassified_Candidatus_Peribacteria_bacterium_RIFCSPLOWO2_02_FULL_55_36	s__unclassified_Candidatus_Peribacteria_bacterium_RIFCSPLOWO2_02_FULL_55_36
ASV410	14	0	k__Bacteria	p__Bacteroidota	c__Bacteroidia	o__Cytophagales	f__Spirosomaceae	g__Dyadobacter	s__Dyadobacter_sp._VTT_E_052912
ASV411	14	0	k__Bacteria	p__Firmicutes	c__Clostridia	o__Oscillospirales	f__Ruminococcaceae	g__Ruminococcus	s__Ruminococcus_sp._HUN007
ASV412	14	0	k__Bacteria	p__Firmicutes	c__Bacilli	o__Paenibacillales	f__Paenibacillaceae	g__Ammoniphilus	s__Paenibacillaceae_bacterium_DV9_8
ASV413	14	0	k__Bacteria	p__Firmicutes	c__Bacilli	o__Bacillales	f__Bacillaceae	g__Bacillus	s__Bacillus_idriensis
ASV414	14	0	k__Bacteria	p__Firmicutes	c__Bacilli	o__Caldalkalibacillales	f__Caldalkalibacillaceae	g__Caldalkalibacillus	s__Caldalkalibacillus_uzonensis
ASV415	14	0	k__Bacteria	p__unclassified_Bacteria	c__unclassified_Bacteria	o__unclassified_Bacteria	f__unclassified_Bacteria	g__unclassified_Bacteria	s__unclassified_Bacteria
ASV416	14	0	k__Bacteria	p__Planctomycetota	c__Planctomycetes	o__unclassified_Planctomycetes	f__unclassified_Planctomycetes	g__unclassified_Planctomycetes	s__unclassified_Planctomycetes
ASV417	14	0	k__Bacteria	p__Verrucomicrobiota	c__Verrucomicrobiae	o__Pedosphaerales	f__Pedosphaeraceae	g__uncultured_soil_bacterium	s__uncultured_soil_bacterium
ASV418	14	0	k__Bacteria	p__Actinobacteriota	c__Rubrobacteria	o__Rubrobacterales	f__Rubrobacteriaceae	g__Rubrobacter	s__Rubrobacter_spartanus
ASV419	14	0	k__Bacteria	p__Bacteroidota	c__Bacteroidia	o__Bacteroidales	f__Bacteroidaceae	g__Bacteroides	s__Phocaeicola_plebeius
ASV420	14	0	k__Bacteria	p__Bacteroidota	c__Bacteroidia	o__Bacteroidales	f__Prevotellaceae	g__Prevotellaceae_UCG_001	s__uncultured_Bacteroidales_bacterium
ASV421	14	141	k__Bacteria	p__Bacteroidota	c__Bacteroidia	o__Bacteroidales	f__Muribaculaceae	g__Muribaculum	s__Muribaculum_intestinale
ASV422	14	0	k__Bacteria	p__Bacteroidota	c__Bacteroidia	o__Bacteroidales	f__Bacteroidaceae	g__Bacteroides	s__unclassified_Bacteroides
ASV423	14	0	k__Bacteria	p__Bacteroidota	c__Bacteroidia	o__Bacteroidales	f__Muribaculaceae	g__unclassified_Muribaculaceae	s__unclassified_Muribaculaceae
ASV424	14	32	k__Bacteria	p__Bacteroidota	c__Bacteroidia	o__Bacteroidales	f__Rikenellaceae	g__Alistipes	s__Tidjanibacter_massiliensis
ASV425	14	0	k__Bacteria	p__Bacteroidota	c__Bacteroidia	o__Flavobacteriales	f__Flavobacteriaceae	g__Flavobacterium	s__Flavobacterium_verecundum
ASV426	38	291	k__Bacteria	p__Bacteroidota	c__Bacteroidia	o__Bacteroidales	f__Muribaculaceae	g__unclassified_Muribaculaceae	s__unclassified_Muribaculaceae
ASV427	14	14	k__Bacteria	p__Bacteroidota	c__Bacteroidia	o__Bacteroidales	f__Muribaculaceae	g__unclassified_Muribaculaceae	s__unclassified_Muribaculaceae
ASV428	14	0	k__Bacteria	p__Bacteroidota	c__Bacteroidia	o__Bacteroidales	f__Rikenellaceae	g__Rikenellaceae_RC9_gut_group	s__unclassified_Rikenellaceae_RC9_gut_group
ASV429	14	0	k__Bacteria	p__Bacteroidota	c__Bacteroidia	o__Bacteroidales	f__unclassified_Bacteroidales	g__uncultured_Bacteroidales_bacterium	s__unclassified_Bacteroidales
ASV430	14	0	k__Bacteria	p__Firmicutes	c__Clostridia	o__Lachnospirales	f__Lachnospiraceae	g__Tyzzerella	s__Anaerotignum_lactatifermentans
ASV431	14	0	k__Bacteria	p__Firmicutes	c__Clostridia	o__Peptostreptococcales_Tissierellales	f__Peptostreptococcaceae	g__Paraclostridium	s__Paraclostridium_bifermentans
ASV432	59	60	k__Bacteria	p__Actinobacteriota	c__Actinobacteria	o__Streptomycetales	f__Streptomycetaceae	g__Streptomyces	s__Streptomyces_diastaticus
ASV433	14	0	k__Bacteria	p__Actinobacteriota	c__Actinobacteria	o__unclassified_Actinobacteria	f__unclassified_Actinobacteria	g__unclassified_Actinobacteria	s__unclassified_Actinobacteria
ASV434	14	0	k__Bacteria	p__Proteobacteria	c__Gammaproteobacteria	o__Enterobacterales	f__Morganellaceae	g__Buchnera	s__Buchnera_aphidicola
ASV435	14	0	k__Bacteria	p__Actinobacteriota	c__Actinobacteria	o__Micrococcales	f__Microbacteriaceae	g__Yonghaparkia	s__Yonghaparkia_alkaliphila
ASV436	14	0	k__Bacteria	p__Actinobacteriota	c__Actinobacteria	o__Micrococcales	f__Demequinaceae	g__Demequina	s__Demequina_activiva
ASV437	14	0	k__Bacteria	p__Actinobacteriota	c__Actinobacteria	o__Corynebacteriales	f__Corynebacteriaceae	g__Lawsonella	s__Lawsonella_clevelandensis
ASV438	14	0	k__Bacteria	p__Firmicutes	c__Clostridia	o__Oscillospirales	f__[Eubacterium]_coprostanoligenes_group	g__unclassified_[Eubacterium]_coprostanoligenes_group	s__unclassified_[Eubacterium]_coprostanoligenes_group
ASV439	14	0	k__Bacteria	p__Proteobacteria	c__Gammaproteobacteria	o__Enterobacterales	f__Shewanellaceae	g__Shewanella	s__Shewanella_putrefaciens
ASV440	14	0	k__Bacteria	p__Firmicutes	c__Clostridia	o__Lachnospirales	f__Lachnospiraceae	g__Blautia	s__Blautia_wexlerae
ASV441	14	0	k__Bacteria	p__Firmicutes	c__Clostridia	o__Lachnospirales	f__Lachnospiraceae	g__[Ruminococcus]_torques_group	s__[Ruminococcus]_torques
ASV442	14	0	k__Bacteria	p__Firmicutes	c__Clostridia	o__Clostridiales	f__Clostridiaceae	g__Clostridium_sensu_stricto_1	s__unclassified_Clostridium_sensu_stricto_1
ASV443	14	81	k__Bacteria	p__Firmicutes	c__Clostridia	o__Lachnospirales	f__Lachnospiraceae	g__Lachnospiraceae_NK4A136_group	s__Lachnospiraceae
ASV444	14	0	k__Bacteria	p__Gemmatimonadota	c__Gemmatimonadetes	o__Gemmatimonadales	f__Gemmatimonadaceae	g__unclassified_Gemmatimonadaceae	s__unclassified_Gemmatimonadaceae
ASV445	14	0	k__Bacteria	p__Desulfobacterota	c__Desulfovibrionia	o__Desulfovibrionales	f__Desulfovibrionaceae	g__unclassified_Desulfovibrionaceae	s__unclassified_Desulfovibrionaceae
ASV446	14	0	k__Bacteria	p__Actinobacteriota	c__Actinobacteria	o__Frankiales	f__Acidothermaceae	g__Acidothermus	s__Acidothermus_bacterium_Ellin5129
ASV447	14	0	k__Bacteria	p__Proteobacteria	c__Gammaproteobacteria	o__Burkholderiales	f__Burkholderiales_Incertae_Sedis	g__2013Ark19i	s__2013Ark19i_bacterium_2013Ark19i
ASV448	14	0	k__Bacteria	p__Proteobacteria	c__Gammaproteobacteria	o__Pseudomonadales	f__Moraxellaceae	g__Acinetobacter	s__Acinetobacter_sp._HBS8
ASV449	14	0	k__Bacteria	p__Proteobacteria	c__Alphaproteobacteria	o__Rhizobiales	f__Devosiaceae	g__Pelagibacterium	s__Pelagibacterium_luteolum
ASV450	14	0	k__Bacteria	p__Proteobacteria	c__Gammaproteobacteria	o__Pseudomonadales	f__211ds20	g__unclassified_211ds20	s__unclassified_211ds20
ASV451	14	0	k__Bacteria	p__Firmicutes	c__Clostridia	o__Oscillospirales	f__[Eubacterium]_coprostanoligenes_group	g__unclassified_[Eubacterium]_coprostanoligenes_group	s__unclassified_[Eubacterium]_coprostanoligenes_group
ASV452	14	0	k__Bacteria	p__Firmicutes	c__Clostridia	o__Oscillospirales	f__UCG_010	g__unclassified_UCG_010	s__unclassified_UCG_010
ASV453	14	0	k__Bacteria	p__Acidobacteriota	c__Acidobacteriae	o__Bryobacterales	f__Bryobacteraceae	g__Bryobacter	s__unclassified_Bryobacter
ASV454	14	0	k__Bacteria	p__Actinobacteriota	c__Acidimicrobiia	o__Microtrichales	f__Ilumatobacteraceae	g__unclassified_Ilumatobacteraceae	s__unclassified_Ilumatobacteraceae
ASV455	14	0	k__Bacteria	p__Actinobacteriota	c__Acidimicrobiia	o__unclassified_Acidimicrobiia	f__unclassified_Acidimicrobiia	g__unclassified_Acidimicrobiia	s__unclassified_Acidimicrobiia
ASV456	14	0	k__Bacteria	p__Proteobacteria	c__Alphaproteobacteria	o__Rhizobiales	f__Methyloligellaceae	g__unclassified_Methyloligellaceae	s__unclassified_Methyloligellaceae
ASV457	14	0	k__Bacteria	p__Acidobacteriota	c__Vicinamibacteria	o__Vicinamibacterales	f__Vicinamibacteraceae	g__Vicinamibacter	s__Acidobacteria_bacterium_IGE_005
ASV458	14	0	k__Bacteria	p__Proteobacteria	c__Gammaproteobacteria	o__Burkholderiales	f__Nitrosomonadaceae	g__MND1	s__unclassified_MND1
ASV459	14	0	k__Bacteria	p__Bacteroidota	c__Bacteroidia	o__Bacteroidales	f__Muribaculaceae	g__unclassified_Muribaculaceae	s__unclassified_Muribaculaceae
ASV460	14	0	k__Bacteria	p__Proteobacteria	c__Gammaproteobacteria	o__Burkholderiales	f__Alcaligenaceae	g__Castellaniella	s__Castellaniella_defragrans
ASV461	14	0	k__Bacteria	p__Gemmatimonadota	c__Gemmatimonadetes	o__Gemmatimonadales	f__Gemmatimonadaceae	g__unclassified_Gemmatimonadaceae	s__unclassified_Gemmatimonadaceae
ASV462	14	0	k__Bacteria	p__unclassified_Bacteria	c__unclassified_Bacteria	o__unclassified_Bacteria	f__unclassified_Bacteria	g__unclassified_Bacteria	s__unclassified_Bacteria
ASV463	70	356	k__Bacteria	p__Firmicutes	c__Clostridia	o__Lachnospirales	f__Lachnospiraceae	g__Blautia	s__Lachnospiraceae
ASV464	13	0	k__Bacteria	p__Bacteroidota	c__Bacteroidia	o__Bacteroidales	f__Marinifilaceae	g__Odoribacter	s__Odoribacter_splanchnicus
ASV465	13	0	k__Bacteria	p__unclassified_Bacteria	c__unclassified_Bacteria	o__unclassified_Bacteria	f__unclassified_Bacteria	g__unclassified_Bacteria	s__unclassified_Bacteria
ASV466	13	0	k__Bacteria	p__Acidobacteriota	c__Vicinamibacteria	o__Vicinamibacterales	f__unclassified_Vicinamibacterales	g__unclassified_Vicinamibacterales	s__unclassified_Vicinamibacterales
ASV467	13	0	k__Bacteria	p__Bacteroidota	c__Bacteroidia	o__Cytophagales	f__Hymenobacteraceae	g__Adhaeribacter	s__Adhaeribacter_aquaticus
ASV468	13	0	k__Bacteria	p__Firmicutes	c__Bacilli	o__Exiguobacterales	f__Exiguobacteraceae	g__Exiguobacterium	s__Exiguobacterium_undae
ASV469	13	0	k__Bacteria	p__Firmicutes	c__Bacilli	o__Lactobacillales	f__Lactobacillaceae	g__Lactobacillus	s__Lactobacillus_taiwanensis
ASV470	13	0	k__Bacteria	p__Firmicutes	c__Bacilli	o__Bacillales	f__Bacillaceae	g__Bacillus	s__unclassified_Bacillus
ASV471	13	0	k__Bacteria	p__Firmicutes	c__Bacilli	o__Bacillales	f__Bacillaceae	g__Bacillus	s__Bacillales_bacterium_ABCh6
ASV472	46	458	k__Bacteria	p__Firmicutes	c__Bacilli	o__Lactobacillales	f__Enterococcaceae	g__Enterococcus	s__Enterococcus_faecium
ASV473	13	0	k__Bacteria	p__Sumerlaeota	c__Sumerlaeia	o__Sumerlaeales	f__Sumerlaeaceae	g__Sumerlaea	s__unclassified_Sumerlaea
ASV474	13	0	k__Bacteria	p__Chloroflexi	c__Ktedonobacteria	o__Ktedonobacterales	f__Ktedonobacteraceae	g__BacC_u_018	s__unclassified_BacC_u_018
ASV475	18	68	k__Bacteria	p__Firmicutes	c__Limnochordia	o__Hydrogenispora	f__uncultured_Clostridium_sp.	g__uncultured_Clostridium_sp.	s__uncultured_Clostridium_sp.
ASV476	13	0	k__Bacteria	p__Gemmatimonadota	c__Gemmatimonadetes	o__Gemmatimonadales	f__Gemmatimonadaceae	g__unclassified_Gemmatimonadaceae	s__unclassified_Gemmatimonadaceae
ASV477	13	0	k__Bacteria	p__Firmicutes	c__Bacilli	o__Bacillales	f__Bacillaceae	g__Fictibacillus	s__Fictibacillus_nanhaiensis
ASV478	13	0	k__Bacteria	p__Chloroflexi	c__Anaerolineae	o__SBR1031	f__A4b	g__OLB13	s__Chloroflexi_bacterium_OLB13
ASV479	13	0	k__Bacteria	p__Firmicutes	c__Clostridia	o__Oscillospirales	f__Butyricicoccaceae	g__UCG_009	s__unclassified_UCG_009
ASV480	13	0	k__Bacteria	p__Bacteroidota	c__Bacteroidia	o__Bacteroidales	f__Prevotellaceae	g__Prevotella_9	s__Trichuris_trichiura__human_whipworm
ASV481	13	0	k__Bacteria	p__Bacteroidota	c__Bacteroidia	o__Bacteroidales	f__Muribaculaceae	g__unclassified_Muribaculaceae	s__unclassified_Muribaculaceae
ASV482	13	0	k__Bacteria	p__Bacteroidota	c__Bacteroidia	o__Bacteroidales	f__Marinifilaceae	g__Odoribacter	s__Odoribacter_splanchnicus
ASV483	13	0	k__Bacteria	p__Bacteroidota	c__Bacteroidia	o__Bacteroidales	f__Rikenellaceae	g__Rikenellaceae_RC9_gut_group	s__uncultured_Bacteroidales_bacterium
ASV484	13	0	k__Bacteria	p__Cyanobacteria	c__Cyanobacteriia	o__Cyanobacteriales	f__Chroococcidiopsaceae	g__Chroococcidiopsis_PCC_7203	s__Chroococcidiopsis_thermalis
ASV485	13	0	k__Bacteria	p__Bacteroidota	c__Bacteroidia	o__Bacteroidales	f__Muribaculaceae	g__unclassified_Muribaculaceae	s__unclassified_Muribaculaceae
ASV486	13	0	k__Bacteria	p__Firmicutes	c__Clostridia	o__Lachnospirales	f__Lachnospiraceae	g__Lachnospiraceae_UCG_006	s__uncultured_rumen_bacterium
ASV487	13	0	k__Bacteria	p__Actinobacteriota	c__Actinobacteria	o__Streptomycetales	f__Streptomycetaceae	g__Streptomyces	s__Streptomyces_nanshensis
ASV488	13	0	k__Bacteria	p__Acidobacteriota	c__Blastocatellia	o__Pyrinomonadales	f__Pyrinomonadaceae	g__RB41	s__unclassified_RB41
ASV489	13	0	k__Bacteria	p__Actinobacteriota	c__Actinobacteria	o__Bifidobacteriales	f__Bifidobacteriaceae	g__Bifidobacterium	s__Bifidobacterium_catenulatum
ASV490	13	109	k__Bacteria	p__Actinobacteriota	c__Actinobacteria	o__Bifidobacteriales	f__Bifidobacteriaceae	g__Bifidobacterium	s__Bifidobacterium_pseudolongum
ASV491	52	0	k__Bacteria	p__Actinobacteriota	c__Actinobacteria	o__Micromonosporales	f__Micromonosporaceae	g__Micromonospora	s__Micromonospora_sp._S2510
ASV492	13	0	k__Bacteria	p__Proteobacteria	c__Gammaproteobacteria	o__Enterobacterales	f__Alteromonadaceae	g__Alteromonas	s__Alteromonas_macleodii
ASV493	13	0	k__Bacteria	p__Firmicutes	c__Clostridia	o__Lachnospirales	f__Lachnospiraceae	g__unclassified_Lachnospiraceae	s__unclassified_Lachnospiraceae
ASV494	13	0	k__Bacteria	p__Firmicutes	c__Clostridia	o__Lachnospirales	f__Lachnospiraceae	g__Lachnoclostridium	s__[Clostridium]_glycyrrhizinilyticum
ASV495	28	5	k__Bacteria	p__Proteobacteria	c__Gammaproteobacteria	o__Enterobacterales	f__Pasteurellaceae	g__Gallibacterium	s__Gallibacterium_anatis
ASV496	13	0	k__Bacteria	p__Proteobacteria	c__Gammaproteobacteria	o__Xanthomonadales	f__Rhodanobacteraceae	g__Frateuria	s__Frateuria_terrea
ASV497	13	0	k__Bacteria	p__Proteobacteria	c__Alphaproteobacteria	o__Rhizobiales	f__Xanthobacteraceae	g__Pseudolabrys	s__Pseudolabrys_taiwanensis
ASV498	13	0	k__Bacteria	p__Actinobacteriota	c__Actinobacteria	o__Propionibacteriales	f__Nocardioidaceae	g__Nocardioides	s__Nocardioides_sp.
ASV499	13	0	k__Bacteria	p__Proteobacteria	c__Alphaproteobacteria	o__Reyranellales	f__Reyranellaceae	g__Reyranella	s__alpha_proteobacterium_OR_205
ASV500	13	0	k__Bacteria	p__Firmicutes	c__Clostridia	o__Lachnospirales	f__Lachnospiraceae	g__Lachnoclostridium	s__[Clostridium]_xylanolyticum
ASV501	13	0	k__Bacteria	p__unclassified_Bacteria	c__unclassified_Bacteria	o__unclassified_Bacteria	f__unclassified_Bacteria	g__unclassified_Bacteria	s__unclassified_Bacteria
ASV502	13	0	k__Bacteria	p__Actinobacteriota	c__Actinobacteria	o__Frankiales	f__Sporichthyaceae	g__hgcI_clade	s__Candidatus_Planktophila_dulcis
ASV503	13	0	k__Bacteria	p__Firmicutes	c__Clostridia	o__Christensenellales	f__Christensenellaceae	g__Christensenellaceae_R_7_group	s__unclassified_Christensenellaceae_R_7_group
ASV504	13	0	k__Bacteria	p__Bacteroidota	c__Bacteroidia	o__Bacteroidales	f__Muribaculaceae	g__unclassified_Muribaculaceae	s__unclassified_Muribaculaceae
ASV505	76	48	k__Bacteria	p__Firmicutes	c__Negativicutes	o__Veillonellales_Selenomonadales	f__Veillonellaceae	g__Dialister	s__Dialister_invisus
ASV506	13	0	k__Bacteria	p__Actinobacteriota	c__Thermoleophilia	o__Gaiellales	f__unclassified_Gaiellales	g__unclassified_Gaiellales	s__unclassified_Gaiellales
ASV507	13	0	k__Bacteria	p__Actinobacteriota	c__Thermoleophilia	o__Solirubrobacterales	f__Solirubrobacteraceae	g__Parviterribacter	s__Parviterribacter_kavangonensis
ASV508	13	0	k__Bacteria	p__Methylomirabilota	c__Methylomirabilia	o__Rokubacteriales	f__uncultured_Firmicutes_bacterium	g__uncultured_Firmicutes_bacterium	s__uncultured_Firmicutes_bacterium
ASV509	13	0	k__Bacteria	p__Actinobacteriota	c__Acidimicrobiia	o__IMCC26256	f__unclassified_IMCC26256	g__unclassified_IMCC26256	s__unclassified_IMCC26256
ASV510	13	0	k__Bacteria	p__Acidobacteriota	c__Acidobacteriae	o__Subgroup_2	f__bacterium_Ellin7509	g__unclassified_bacterium_Ellin7509	s__unclassified_bacterium_Ellin7509
ASV511	13	0	k__Bacteria	p__Proteobacteria	c__Alphaproteobacteria	o__Rhizobiales	f__KF_JG30_B3	g__unclassified_KF_JG30_B3	s__unclassified_KF_JG30_B3
ASV512	13	0	k__Bacteria	p__Proteobacteria	c__Alphaproteobacteria	o__unclassified_Alphaproteobacteria	f__unclassified_Alphaproteobacteria	g__unclassified_Alphaproteobacteria	s__unclassified_Alphaproteobacteria
ASV513	13	0	k__Bacteria	p__Acidobacteriota	c__Vicinamibacteria	o__Vicinamibacterales	f__Vicinamibacteraceae	g__unclassified_Vicinamibacteraceae	s__unclassified_Vicinamibacteraceae
ASV514	13	0	k__Bacteria	p__Methylomirabilota	c__Methylomirabilia	o__Rokubacteriales	f__unclassified_Rokubacteriales	g__unclassified_Rokubacteriales	s__unclassified_Rokubacteriales
ASV515	13	0	k__Bacteria	p__Acidobacteriota	c__Acidobacteriae	o__Acidobacteriales	f__unclassified_Acidobacteriales	g__unclassified_Acidobacteriales	s__unclassified_Acidobacteriales
ASV516	13	0	k__Bacteria	p__Acidobacteriota	c__Acidobacteriae	o__Acidobacteriales	f__Acidobacteriaceae__Subgroup_1	g__Occallatibacter	s__Occallatibacter_bacterium_Ellin5017
ASV517	13	0	k__Bacteria	p__Proteobacteria	c__Gammaproteobacteria	o__Burkholderiales	f__Neisseriaceae	g__Neisseria	s__Neisseria_elongata
ASV518	13	0	k__Bacteria	p__Actinobacteriota	c__Actinobacteria	o__Streptomycetales	f__Streptomycetaceae	g__Streptomyces	s__unclassified_Streptomyces
ASV519	13	0	k__Bacteria	p__Firmicutes	c__Bacilli	o__RF39	f__uncultured_rumen_bacterium	g__uncultured_rumen_bacterium	s__uncultured_rumen_bacterium
ASV520	13	0	k__Bacteria	p__Firmicutes	c__Bacilli	o__RF39	f__unclassified_RF39	g__unclassified_RF39	s__unclassified_RF39
ASV521	13	0	k__Bacteria	p__Gemmatimonadota	c__Longimicrobia	o__Longimicrobiales	f__Longimicrobiaceae	g__YC_ZSS_LKJ147	s__YC_ZSS_LKJ147_bacterium_YC_ZSS_LKJ147
ASV522	13	0	k__Bacteria	p__Proteobacteria	c__Gammaproteobacteria	o__Burkholderiales	f__Burkholderiaceae	g__Polynucleobacter	s__Polynucleobacter_acidiphobus
ASV523	12	0	k__Bacteria	p__Bacteroidota	c__Bacteroidia	o__Cytophagales	f__Microscillaceae	g__Flexibacter	s__Flexibacter_flexilis
ASV524	12	0	k__Bacteria	p__Bacteroidota	c__Bacteroidia	o__Cytophagales	f__Microscillaceae	g__Ohtaekwangia	s__Ohtaekwangia_koreensis
ASV525	12	0	k__Bacteria	p__Firmicutes	c__Bacilli	o__Lactobacillales	f__Lactobacillaceae	g__Pediococcus	s__Pediococcus_pentosaceus
ASV526	12	0	k__Bacteria	p__Chloroflexi	c__Anaerolineae	o__Anaerolineales	f__Anaerolineaceae	g__unclassified_Anaerolineaceae	s__uncultured_Chloroflexi_bacterium
ASV527	12	0	k__Bacteria	p__Proteobacteria	c__Alphaproteobacteria	o__Caulobacterales	f__Caulobacteraceae	g__Phenylobacterium	s__Phenylobacterium_sp.
ASV528	12	0	k__Bacteria	p__Acidobacteriota	c__Vicinamibacteria	o__Vicinamibacterales	f__Vicinamibacteraceae	g__unclassified_Vicinamibacteraceae	s__unclassified_Vicinamibacteraceae
ASV529	12	0	k__Bacteria	p__Acidobacteriota	c__Blastocatellia	o__Blastocatellales	f__Blastocatellaceae	g__Stenotrophobacter	s__Acidobacteria_bacterium_IGE_018
ASV530	12	0	k__Bacteria	p__unclassified_Bacteria	c__unclassified_Bacteria	o__unclassified_Bacteria	f__unclassified_Bacteria	g__unclassified_Bacteria	s__unclassified_Bacteria
ASV531	12	22	k__Bacteria	p__Acidobacteriota	c__Blastocatellia	o__Blastocatellales	f__Blastocatellaceae	g__Stenotrophobacter	s__Stenotrophobacter_terrae
ASV532	12	0	k__Bacteria	p__Chloroflexi	c__Ktedonobacteria	o__C0119	f__uncultured_soil_bacterium	g__uncultured_soil_bacterium	s__uncultured_soil_bacterium
ASV533	12	0	k__Bacteria	p__Firmicutes	c__Bacilli	o__Lactobacillales	f__Lactobacillaceae	g__Lactobacillus	s__Lactobacillus_gasseri
ASV534	12	0	k__Bacteria	p__Bacteroidota	c__Bacteroidia	o__Bacteroidales	f__Bacteroidaceae	g__Bacteroides	s__Bacteroides_vulgatus
ASV535	12	0	k__Bacteria	p__Bacteroidota	c__Bacteroidia	o__Bacteroidales	f__Muribaculaceae	g__unclassified_Muribaculaceae	s__unclassified_Muribaculaceae
ASV536	12	88	k__Bacteria	p__Bacteroidota	c__Bacteroidia	o__Bacteroidales	f__Muribaculaceae	g__Muribaculum	s__Muribaculum_intestinale
ASV537	12	0	k__Bacteria	p__Bacteroidota	c__Bacteroidia	o__Bacteroidales	f__Prevotellaceae	g__Prevotellaceae_UCG_004	s__unclassified_Prevotellaceae_UCG_004
ASV538	12	0	k__Bacteria	p__Bacteroidota	c__Bacteroidia	o__Bacteroidales	f__Rikenellaceae	g__Rikenellaceae_RC9_gut_group	s__uncultured_Bacteroidales_bacterium
ASV539	68	29	k__Bacteria	p__Patescibacteria	c__Saccharimonadia	o__Saccharimonadales	f__Saccharimonadaceae	g__TM7x	s__Candidatus_Nanosynbacter_lyticus
ASV540	12	0	k__Bacteria	p__Acidobacteriota	c__unclassified_Acidobacteriota	o__unclassified_Acidobacteriota	f__unclassified_Acidobacteriota	g__unclassified_Acidobacteriota	s__unclassified_Acidobacteriota
ASV541	12	0	k__Bacteria	p__Firmicutes	c__Clostridia	o__Peptostreptococcales_Tissierellales	f__Anaerovoracaceae	g__Anaerovorax	s__Clostridium_aminobutyricum
ASV542	12	0	k__Bacteria	p__Actinobacteriota	c__Actinobacteria	o__Corynebacteriales	f__Corynebacteriaceae	g__Corynebacterium	s__Corynebacterium_falsenii
ASV543	12	0	k__Bacteria	p__Actinobacteriota	c__Actinobacteria	o__Bifidobacteriales	f__Bifidobacteriaceae	g__Bifidobacterium	s__Bifidobacterium_longum
ASV544	12	0	k__Bacteria	p__Actinobacteriota	c__Actinobacteria	o__Micromonosporales	f__Micromonosporaceae	g__Actinoplanes	s__Actinoplanes_friuliensis
ASV545	12	0	k__Bacteria	p__unclassified_Bacteria	c__unclassified_Bacteria	o__unclassified_Bacteria	f__unclassified_Bacteria	g__unclassified_Bacteria	s__unclassified_Bacteria
ASV546	12	0	k__Bacteria	p__Firmicutes	c__Clostridia	o__Caldicoprobacterales	f__Caldicoprobacteraceae	g__Caldicoprobacter	s__unclassified_Caldicoprobacter
ASV547	12	0	k__Bacteria	p__Proteobacteria	c__Alphaproteobacteria	o__Sphingomonadales	f__Sphingomonadaceae	g__Sphingomonas	s__Sphingomonas_jaspsi
ASV548	12	0	k__Bacteria	p__Proteobacteria	c__Alphaproteobacteria	o__Sphingomonadales	f__Sphingomonadaceae	g__Sphingomonas	s__Sphingomonas_limnosediminicola
ASV549	12	0	k__Bacteria	p__Proteobacteria	c__Alphaproteobacteria	o__Rhizobiales	f__Rhizobiales_Incertae_Sedis	g__Bauldia	s__unclassified_Bauldia
ASV550	12	0	k__Bacteria	p__Proteobacteria	c__Gammaproteobacteria	o__Pseudomonadales	f__Marinobacteraceae	g__Marinobacter	s__Marinobacter_profundi
ASV551	12	0	k__Bacteria	p__Proteobacteria	c__Gammaproteobacteria	o__Pseudomonadales	f__Moraxellaceae	g__Psychrobacter	s__Psychrobacter_okhotskensis
ASV552	12	0	k__Bacteria	p__Proteobacteria	c__Gammaproteobacteria	o__CCD24	f__uncultured_gamma_proteobacterium	g__uncultured_gamma_proteobacterium	s__uncultured_gamma_proteobacterium
ASV553	12	0	k__Bacteria	p__Bacteroidota	c__Bacteroidia	o__Cytophagales	f__Microscillaceae	g__unclassified_Microscillaceae	s__unclassified_Microscillaceae
ASV554	12	0	k__Bacteria	p__Firmicutes	c__Clostridia	o__Oscillospirales	f__Oscillospiraceae	g__unclassified_Oscillospiraceae	s__unclassified_Oscillospiraceae
ASV555	12	0	k__Bacteria	p__Actinobacteriota	c__Actinobacteria	o__Pseudonocardiales	f__Pseudonocardiaceae	g__Saccharopolyspora	s__unclassified_Saccharopolyspora
ASV556	12	0	k__Bacteria	p__Actinobacteriota	c__Coriobacteriia	o__Coriobacteriales	f__Atopobiaceae	g__Coriobacteriaceae_UCG_002	s__Atopobiaceae_bacterium_NYU_BL_J4
ASV557	12	0	k__Bacteria	p__Gemmatimonadota	c__Gemmatimonadetes	o__Gemmatimonadales	f__Gemmatimonadaceae	g__Gemmatimonas	s__unclassified_Gemmatimonas
ASV558	12	0	k__Bacteria	p__Actinobacteriota	c__Thermoleophilia	o__Gaiellales	f__Gaiellaceae	g__Gaiella	s__unclassified_Gaiella
ASV559	83	197	k__Bacteria	p__Thermotogota	c__Thermotogae	o__Petrotogales	f__Petrotogaceae	g__Defluviitoga	s__Defluviitoga_tunisiensis
ASV560	12	0	k__Bacteria	p__Proteobacteria	c__Alphaproteobacteria	o__Caulobacterales	f__Hyphomonadaceae	g__Hirschia	s__Asprobacter_aquaticus
ASV561	12	0	k__Bacteria	p__Proteobacteria	c__Gammaproteobacteria	o__unclassified_Gammaproteobacteria	f__unclassified_Gammaproteobacteria	g__unclassified_Gammaproteobacteria	s__unclassified_Gammaproteobacteria
ASV562	12	0	k__Bacteria	p__Acidobacteriota	c__Vicinamibacteria	o__Vicinamibacterales	f__unclassified_Vicinamibacterales	g__unclassified_Vicinamibacterales	s__unclassified_Vicinamibacterales
ASV563	12	0	k__Bacteria	p__Acidobacteriota	c__Vicinamibacteria	o__Vicinamibacterales	f__unclassified_Vicinamibacterales	g__unclassified_Vicinamibacterales	s__unclassified_Vicinamibacterales
ASV564	12	0	k__Bacteria	p__Acidobacteriota	c__Vicinamibacteria	o__Vicinamibacterales	f__unclassified_Vicinamibacterales	g__unclassified_Vicinamibacterales	s__unclassified_Vicinamibacterales
ASV565	12	0	k__Bacteria	p__Acidobacteriota	c__Vicinamibacteria	o__Vicinamibacterales	f__Vicinamibacteraceae	g__unclassified_Vicinamibacteraceae	s__unclassified_Vicinamibacteraceae
ASV566	12	0	k__Bacteria	p__Acidobacteriota	c__Vicinamibacteria	o__Vicinamibacterales	f__Vicinamibacteraceae	g__unclassified_Vicinamibacteraceae	s__unclassified_Vicinamibacteraceae
ASV567	12	0	k__Bacteria	p__Proteobacteria	c__Gammaproteobacteria	o__Xanthomonadales	f__Xanthomonadaceae	g__Lysobacter	s__Lysobacter_sp._YIM_C734
ASV568	12	0	k__Bacteria	p__Proteobacteria	c__Gammaproteobacteria	o__Burkholderiales	f__Comamonadaceae	g__Variovorax	s__Variovorax_paradoxus
ASV569	12	0	k__Bacteria	p__Firmicutes	c__Clostridia	o__Oscillospirales	f__Ruminococcaceae	g__Ruminococcus	s__unclassified_Ruminococcus
ASV570	12	0	k__Bacteria	p__unclassified_Bacteria	c__unclassified_Bacteria	o__unclassified_Bacteria	f__unclassified_Bacteria	g__unclassified_Bacteria	s__unclassified_Bacteria
ASV571	12	0	k__Bacteria	p__Firmicutes	c__Clostridia	o__Clostridia_UCG_014	f__unidentified_rumen_bacterium_JW32	g__unclassified_unidentified_rumen_bacterium_JW32	s__unclassified_unidentified_rumen_bacterium_JW32
ASV572	11	0	Unassigned	Unassigned	Unassigned	Unassigned	Unassigned	Unassigned	Unassigned
ASV573	11	0	k__Bacteria	p__Chloroflexi	c__Chloroflexia	o__Thermomicrobiales	f__JG30_KF_CM45	g__unclassified_JG30_KF_CM45	s__unclassified_JG30_KF_CM45
ASV574	11	0	k__Bacteria	p__Chloroflexi	c__Chloroflexia	o__Thermomicrobiales	f__JG30_KF_CM45	g__unclassified_JG30_KF_CM45	s__unclassified_JG30_KF_CM45
ASV575	11	0	k__Bacteria	p__Desulfobacterota	c__Desulfovibrionia	o__Desulfovibrionales	f__Desulfovibrionaceae	g__unclassified_Desulfovibrionaceae	s__uncultured_delta_proteobacterium
ASV576	11	0	k__Bacteria	p__Chloroflexi	c__Anaerolineae	o__Anaerolineales	f__Anaerolineaceae	g__Anaerolinea	s__unclassified_Anaerolinea
ASV577	11	0	k__Bacteria	p__Bacteroidota	c__Bacteroidia	o__Cytophagales	f__Hymenobacteraceae	g__Adhaeribacter	s__unclassified_Adhaeribacter
ASV578	11	0	k__Bacteria	p__Bacteroidota	c__Bacteroidia	o__Cytophagales	f__Hymenobacteraceae	g__Hymenobacter	s__Hymenobacter_yonginensis
ASV579	11	0	k__Bacteria	p__unclassified_Bacteria	c__unclassified_Bacteria	o__unclassified_Bacteria	f__unclassified_Bacteria	g__unclassified_Bacteria	s__unclassified_Bacteria
ASV580	11	0	k__Bacteria	p__Firmicutes	c__Bacilli	o__Bacillales	f__Bacillaceae	g__unclassified_Bacillaceae	s__uncultured_compost_bacterium
ASV581	11	0	k__Bacteria	p__Firmicutes	c__Bacilli	o__Lactobacillales	f__Streptococcaceae	g__Streptococcus	s__Streptococcus_cristatus
ASV582	11	0	k__Bacteria	p__Proteobacteria	c__Gammaproteobacteria	o__Enterobacterales	f__Pasteurellaceae	g__Conservatibacter	s__Conservatibacter_flavescens
ASV583	11	0	k__Bacteria	p__Proteobacteria	c__Alphaproteobacteria	o__Caulobacterales	f__Caulobacteraceae	g__unclassified_Caulobacteraceae	s__unclassified_Caulobacteraceae
ASV584	11	0	k__Bacteria	p__unclassified_Bacteria	c__unclassified_Bacteria	o__unclassified_Bacteria	f__unclassified_Bacteria	g__unclassified_Bacteria	s__unclassified_Bacteria
ASV585	11	0	k__Bacteria	p__Patescibacteria	c__Saccharimonadia	o__Saccharimonadales	f__LWQ8	g__unclassified_LWQ8	s__unclassified_LWQ8
ASV586	11	0	k__Bacteria	p__Patescibacteria	c__Saccharimonadia	o__Saccharimonadales	f__uncultured_Candidatus_Saccharibacteria_bacterium	g__uncultured_Candidatus_Saccharibacteria_bacterium	s__uncultured_Candidatus_Saccharibacteria_bacterium
ASV587	51	46	k__Bacteria	p__Firmicutes	c__Bacilli	o__Erysipelotrichales	f__Erysipelatoclostridiaceae	g__Erysipelatoclostridium	s__Erysipelatoclostridium_ramosum
ASV588	11	0	k__Bacteria	p__Planctomycetota	c__Planctomycetes	o__Isosphaerales	f__Isosphaeraceae	g__unclassified_Isosphaeraceae	s__unclassified_Isosphaeraceae
ASV589	11	0	k__Bacteria	p__Acidobacteriota	c__Vicinamibacteria	o__Vicinamibacterales	f__Vicinamibacteraceae	g__unclassified_Vicinamibacteraceae	s__unclassified_Vicinamibacteraceae
ASV590	11	0	k__Bacteria	p__Planctomycetota	c__Planctomycetes	o__Gemmatales	f__Gemmataceae	g__unclassified_Gemmataceae	s__unclassified_Gemmataceae
ASV591	11	0	k__Bacteria	p__Acidobacteriota	c__Blastocatellia	o__Blastocatellales	f__Blastocatellaceae	g__unclassified_Blastocatellaceae	s__unclassified_Blastocatellaceae
ASV592	11	0	k__Bacteria	p__Bacteroidota	c__Bacteroidia	o__Flavobacteriales	f__Weeksellaceae	g__Apibacter	s__Apibacter_mensalis
ASV593	11	0	k__Bacteria	p__Bacteroidota	c__Bacteroidia	o__Bacteroidales	f__Rikenellaceae	g__Alistipes	s__Alistipes_finegoldii
ASV594	11	0	k__Bacteria	p__Bacteroidota	c__Bacteroidia	o__Bacteroidales	f__Rikenellaceae	g__Alistipes	s__Alistipes_timonensis
ASV595	11	0	k__Bacteria	p__Bacteroidota	c__Bacteroidia	o__Bacteroidales	f__Bacteroidaceae	g__Bacteroides	s__uncultured_Bacteroides_sp.
ASV596	11	0	k__Bacteria	p__Firmicutes	c__Clostridia	o__Lachnospirales	f__Lachnospiraceae	g__Lachnoclostridium	s__Lachnoclostridium_bacterium_NLAE_zl_P690
ASV597	11	0	k__Bacteria	p__Bacteroidota	c__Bacteroidia	o__Bacteroidales	f__Barnesiellaceae	g__unclassified_Barnesiellaceae	s__unclassified_Barnesiellaceae
ASV598	11	0	k__Bacteria	p__Bacteroidota	c__Bacteroidia	o__Bacteroidales	f__Bacteroidetes_vadinHA17	g__uncultured_soil_bacterium	s__uncultured_soil_bacterium
ASV599	11	0	k__Bacteria	p__Bacteroidota	c__Bacteroidia	o__Bacteroidales	f__Muribaculaceae	g__unclassified_Muribaculaceae	s__unclassified_Muribaculaceae
ASV600	11	0	k__Bacteria	p__Bacteroidota	c__Bacteroidia	o__Bacteroidales	f__Muribaculaceae	g__unclassified_Muribaculaceae	s__unclassified_Muribaculaceae
ASV601	11	0	k__Bacteria	p__Bacteroidota	c__Bacteroidia	o__Bacteroidales	f__Rikenellaceae	g__Rikenellaceae_RC9_gut_group	s__uncultured_Bacteroidales_bacterium
ASV602	11	0	k__Bacteria	p__Firmicutes	c__Clostridia	o__Lachnospirales	f__Lachnospiraceae	g__Agathobacter	s__[Eubacterium]_rectale
ASV603	11	0	k__Bacteria	p__Actinobacteriota	c__Actinobacteria	o__Micrococcales	f__Micrococcaceae	g__Arthrobacter	s__Arthrobacter_crystallopoietes
ASV604	11	0	k__Bacteria	p__Proteobacteria	c__Gammaproteobacteria	o__Pseudomonadales	f__Halieaceae	g__Haliea	s__gamma_proteobacterium_HLSB119
ASV605	29	0	k__Bacteria	p__Proteobacteria	c__Gammaproteobacteria	o__Enterobacterales	f__Enterobacteriaceae	g__Klebsiella	s__Klebsiella_oxytoca
ASV606	11	0	k__Bacteria	p__Proteobacteria	c__Gammaproteobacteria	o__Enterobacterales	f__Vibrionaceae	g__Vibrio	s__Vibrio_anguillarum
ASV607	11	0	k__Bacteria	p__Actinobacteriota	c__Actinobacteria	o__Micrococcales	f__Cellulomonadaceae	g__Cellulomonas	s__Cellulomonas_hominis
ASV608	11	0	k__Bacteria	p__Actinobacteriota	c__Actinobacteria	o__Corynebacteriales	f__Mycobacteriaceae	g__Mycobacterium	s__Mycolicibacterium_rhodesiae
ASV609	11	0	k__Bacteria	p__Firmicutes	c__Clostridia	o__Lachnospirales	f__Lachnospiraceae	g__Robinsoniella	s__Robinsoniella_sp._KNHs210
ASV610	11	0	k__Bacteria	p__Actinobacteriota	c__Actinobacteria	o__Frankiales	f__Geodermatophilaceae	g__Modestobacter	s__Modestobacter_lapidis
ASV611	11	0	k__Bacteria	p__Firmicutes	c__Clostridia	o__Oscillospirales	f__Hungateiclostridiaceae	g__Ruminiclostridium	s__anaerobic_bacterium_Glu3
ASV612	11	0	k__Bacteria	p__Proteobacteria	c__Alphaproteobacteria	o__Sphingomonadales	f__Sphingomonadaceae	g__Sphingomonas	s__Sphingomonas_sp._S3_784
ASV613	26	60	k__Bacteria	p__Proteobacteria	c__Alphaproteobacteria	o__Sphingomonadales	f__Sphingomonadaceae	g__Sphingomonas	s__Sphingomonas_sp._UV9
ASV614	11	0	k__Bacteria	p__Proteobacteria	c__Alphaproteobacteria	o__unclassified_Alphaproteobacteria	f__unclassified_Alphaproteobacteria	g__unclassified_Alphaproteobacteria	s__unclassified_Alphaproteobacteria
ASV615	11	0	k__Bacteria	p__Proteobacteria	c__Alphaproteobacteria	o__Acetobacterales	f__Acetobacteraceae	g__Roseomonas	s__Roseomonas_vinacea
ASV616	11	0	k__Bacteria	p__Proteobacteria	c__Alphaproteobacteria	o__Rhizobiales	f__Xanthobacteraceae	g__Bradyrhizobium	s__Bradyrhizobium_sp.
ASV617	23	0	k__Bacteria	p__Proteobacteria	c__Alphaproteobacteria	o__Rhizobiales	f__Devosiaceae	g__Devosia	s__Devosia_sp._UR_7_06
ASV618	11	0	k__Bacteria	p__Proteobacteria	c__Alphaproteobacteria	o__Rhizobiales	f__Beijerinckiaceae	g__Bosea	s__Bosea_vestrisii
ASV619	11	0	k__Bacteria	p__Proteobacteria	c__Alphaproteobacteria	o__Rhizobiales	f__Rhizobiaceae	g__Pseudaminobacter	s__Pseudaminobacter_salicylatoxidans
ASV620	11	0	k__Bacteria	p__Proteobacteria	c__Alphaproteobacteria	o__Defluviicoccales	f__Defluviicoccaceae	g__Defluviicoccus	s__uncultured_Alphaproteobacteria_bacterium
ASV621	11	0	k__Bacteria	p__Proteobacteria	c__Gammaproteobacteria	o__Pseudomonadales	f__Moraxellaceae	g__Acinetobacter	s__Acinetobacter_sp._TUST_DFRM1
ASV622	11	0	k__Bacteria	p__Firmicutes	c__Clostridia	o__Oscillospirales	f__Oscillospiraceae	g__Oscillospira	s__Oscillospira_guilliermondii
ASV623	11	14	k__Bacteria	p__Proteobacteria	c__Alphaproteobacteria	o__unclassified_Alphaproteobacteria	f__uncultured_Alphaproteobacteria_bacterium	g__unclassified_Alphaproteobacteria	s__unclassified_Alphaproteobacteria
ASV624	11	0	k__Bacteria	p__Bacteroidota	c__Bacteroidia	o__Chitinophagales	f__unclassified_Chitinophagales	g__unclassified_Chitinophagales	s__unclassified_Chitinophagales
ASV625	11	0	k__Bacteria	p__Actinobacteriota	c__Thermoleophilia	o__Solirubrobacterales	f__Solirubrobacteraceae	g__Solirubrobacter	s__unclassified_Solirubrobacter
ASV626	11	0	k__Bacteria	p__Actinobacteriota	c__Thermoleophilia	o__Solirubrobacterales	f__67_14	g__unclassified_67_14	s__unclassified_67_14
ASV627	11	0	k__Bacteria	p__Proteobacteria	c__Alphaproteobacteria	o__Sphingomonadales	f__Sphingomonadaceae	g__Sphingomonas	s__Sphingomonas_sp._RHLT2_11_1
ASV628	11	0	k__Bacteria	p__Acidobacteriota	c__Vicinamibacteria	o__Vicinamibacterales	f__Vicinamibacteraceae	g__uncultured_Acidobacteriales_bacterium	s__uncultured_Acidobacteriales_bacterium
ASV629	42	0	k__Bacteria	p__Acidobacteriota	c__Vicinamibacteria	o__Vicinamibacterales	f__Vicinamibacteraceae	g__unclassified_Vicinamibacteraceae	s__unclassified_Vicinamibacteraceae
ASV630	11	0	k__Bacteria	p__Acidobacteriota	c__Vicinamibacteria	o__Vicinamibacterales	f__Vicinamibacteraceae	g__unclassified_Vicinamibacteraceae	s__unclassified_Vicinamibacteraceae
ASV631	11	0	k__Bacteria	p__Methylomirabilota	c__Methylomirabilia	o__Rokubacteriales	f__uncultured_Candidatus_Rokubactera_bacterium	g__uncultured_Candidatus_Rokubactera_bacterium	s__uncultured_Candidatus_Rokubactera_bacterium
ASV632	11	0	k__Bacteria	p__Proteobacteria	c__Gammaproteobacteria	o__Xanthomonadales	f__Xanthomonadaceae	g__Lysobacter	s__Lysobacter_tabacisoli
ASV633	11	0	k__Bacteria	p__Acidobacteriota	c__Acidobacteriae	o__Acidobacteriales	f__unclassified_Acidobacteriales	g__uncultured_forest_soil_bacterium	s__unclassified_Acidobacteriales
ASV634	11	0	k__Bacteria	p__Proteobacteria	c__Gammaproteobacteria	o__Burkholderiales	f__Comamonadaceae	g__Comamonas	s__Comamonas_testosteroni
ASV635	11	0	k__Bacteria	p__Proteobacteria	c__Gammaproteobacteria	o__Burkholderiales	f__Oxalobacteraceae	g__Massilia	s__Massilia_eurypsychrophila
ASV636	11	0	k__Bacteria	p__Firmicutes	c__Negativicutes	o__Veillonellales_Selenomonadales	f__Selenomonadaceae	g__Selenomonas	s__Selenomonas_noxia
ASV637	11	0	k__Bacteria	p__Proteobacteria	c__Gammaproteobacteria	o__Burkholderiales	f__Rhodocyclaceae	g__Thauera	s__Thauera_aromatica
ASV638	11	0	k__Bacteria	p__Firmicutes	c__Clostridia	o__Oscillospirales	f__Ruminococcaceae	g__unclassified_Ruminococcaceae	s__unclassified_Ruminococcaceae
ASV639	11	0	k__Bacteria	p__Firmicutes	c__Bacilli	o__RF39	f__unclassified_RF39	g__unclassified_RF39	s__unclassified_RF39
ASV640	11	0	k__Bacteria	p__Proteobacteria	c__Gammaproteobacteria	o__Burkholderiales	f__TRA3_20	g__unclassified_TRA3_20	s__unclassified_TRA3_20
ASV641	10	0	k__Bacteria	p__unclassified_Bacteria	c__unclassified_Bacteria	o__unclassified_Bacteria	f__unclassified_Bacteria	g__unclassified_Bacteria	s__unclassified_Bacteria
ASV642	10	0	k__Bacteria	p__Firmicutes	c__Bacilli	o__Bacillales	f__Bacillaceae	g__Bacillus	s__Neobacillus_thermocopriae
ASV643	10	0	k__Bacteria	p__Chloroflexi	c__Chloroflexia	o__Chloroflexales	f__Roseiflexaceae	g__unclassified_Roseiflexaceae	s__unclassified_Roseiflexaceae
ASV644	10	0	k__Bacteria	p__Chloroflexi	c__unclassified_Chloroflexi	o__unclassified_Chloroflexi	f__unclassified_Chloroflexi	g__unclassified_Chloroflexi	s__unclassified_Chloroflexi
ASV645	10	0	k__Bacteria	p__Patescibacteria	c__Saccharimonadia	o__Saccharimonadales	f__Saccharimonadaceae	g__TM7a	s__unclassified_TM7a
ASV646	10	0	k__Bacteria	p__Bacteroidota	c__Bacteroidia	o__Cytophagales	f__Spirosomaceae	g__Larkinella	s__Larkinella_punicea
ASV647	63	67	k__Bacteria	p__Firmicutes	c__Bacilli	o__Lactobacillales	f__Lactobacillaceae	g__Weissella	s__Weissella_paramesenteroides
ASV648	10	0	k__Bacteria	p__Firmicutes	c__Bacilli	o__Bacillales	f__Bacillaceae	g__Bacillus	s__Bacillus_longiquaesitum
ASV649	10	0	k__Bacteria	p__Firmicutes	c__Bacilli	o__Bacillales	f__Bacillaceae	g__Fictibacillus	s__Fictibacillus_phosphorivorans
ASV650	10	0	k__Bacteria	p__Firmicutes	c__Bacilli	o__Bacillales	f__Bacillaceae	g__Bacillus	s__low_GC_Gram_positive_bacterium_HTA454
ASV651	10	0	k__Bacteria	p__Verrucomicrobiota	c__Verrucomicrobiae	o__unclassified_Verrucomicrobiae	f__unclassified_Verrucomicrobiae	g__unclassified_Verrucomicrobiae	s__unclassified_Verrucomicrobiae
ASV652	10	0	k__Bacteria	p__Planctomycetota	c__Planctomycetes	o__Isosphaerales	f__Isosphaeraceae	g__Singulisphaera	s__Singulisphaera_bacterium_Ellin6523
ASV653	10	0	k__Bacteria	p__Firmicutes	c__Clostridia	o__unclassified_Clostridia	f__unclassified_Clostridia	g__unclassified_Clostridia	s__unclassified_Clostridia
ASV654	10	0	k__Bacteria	p__Acidobacteriota	c__Blastocatellia	o__Pyrinomonadales	f__Pyrinomonadaceae	g__RB41	s__unclassified_RB41
ASV655	10	0	k__Bacteria	p__Chloroflexi	c__Anaerolineae	o__SJA_15	f__unclassified_SJA_15	g__unclassified_SJA_15	s__unclassified_SJA_15
ASV656	10	0	k__Bacteria	p__Bacteroidota	c__Bacteroidia	o__Bacteroidales	f__Rikenellaceae	g__Alistipes	s__Alistipes_putredinis
ASV657	10	0	k__Bacteria	p__Bacteroidota	c__Bacteroidia	o__Flavobacteriales	f__Flavobacteriaceae	g__Flavobacterium	s__Flavobacterium_sp.
ASV658	10	0	k__Bacteria	p__Bacteroidota	c__Bacteroidia	o__Bacteroidales	f__Rikenellaceae	g__Alistipes	s__unclassified_Alistipes
ASV659	10	0	k__Bacteria	p__Bacteroidota	c__Bacteroidia	o__Chitinophagales	f__Chitinophagaceae	g__unclassified_Chitinophagaceae	s__unclassified_Chitinophagaceae
ASV660	10	0	k__Bacteria	p__Bacteroidota	c__Bacteroidia	o__Bacteroidales	f__Prevotellaceae	g__Prevotella_9	s__Prevotellaceae_bacterium_DJF_CR21k6
ASV661	10	0	k__Bacteria	p__Firmicutes	c__Clostridia	o__unclassified_Clostridia	f__unclassified_Clostridia	g__unclassified_Clostridia	s__unclassified_Clostridia
ASV662	10	0	k__Bacteria	p__Actinobacteriota	c__Actinobacteria	o__Micrococcales	f__Promicromonosporaceae	g__Cellulosimicrobium	s__Cellulosimicrobium_sp.
ASV663	68	76	k__Bacteria	p__Actinobacteriota	c__Actinobacteria	o__Bifidobacteriales	f__Bifidobacteriaceae	g__Bifidobacterium	s__Bifidobacterium_asteroides
ASV664	40	0	k__Bacteria	p__Actinobacteriota	c__Actinobacteria	o__Micrococcales	f__Demequinaceae	g__Demequina	s__Cellulomonas_sp._IFO16240
ASV665	10	0	k__Bacteria	p__Bacteroidota	c__Bacteroidia	o__Cytophagales	f__Microscillaceae	g__unclassified_Microscillaceae	s__unclassified_Microscillaceae
ASV666	10	34	k__Bacteria	p__Proteobacteria	c__Gammaproteobacteria	o__Enterobacterales	f__Vibrionaceae	g__Vibrio	s__Vibrio_owensii
ASV667	10	0	k__Bacteria	p__Proteobacteria	c__Gammaproteobacteria	o__Enterobacterales	f__Vibrionaceae	g__Vibrio	s__Vibrio_sp._SChm4
ASV668	10	0	k__Bacteria	p__Actinobacteriota	c__Actinobacteria	o__Streptomycetales	f__Streptomycetaceae	g__Streptomyces	s__Streptomyces_xinjiangensis
ASV669	10	0	k__Bacteria	p__Fusobacteriota	c__Fusobacteriia	o__Fusobacteriales	f__Fusobacteriaceae	g__Fusobacterium	s__Fusobacterium_nucleatum
ASV670	10	0	k__Bacteria	p__Firmicutes	c__Clostridia	o__Lachnospirales	f__Lachnospiraceae	g__unclassified_Lachnospiraceae	s__unclassified_Lachnospiraceae
ASV671	10	0	k__Bacteria	p__Firmicutes	c__Bacilli	o__Lactobacillales	f__Lactobacillaceae	g__Limosilactobacillus	s__Limosilactobacillus_reuteri
ASV672	10	0	k__Bacteria	p__Firmicutes	c__Clostridia	o__unclassified_Clostridia	f__unclassified_Clostridia	g__unclassified_Clostridia	s__unclassified_Clostridia
ASV673	10	0	k__Bacteria	p__Desulfobacterota	c__Desulfovibrionia	o__Desulfovibrionales	f__Desulfovibrionaceae	g__Desulfovibrio	s__unclassified_Desulfovibrio
ASV674	10	23	k__Bacteria	p__Desulfobacterota	c__Desulfovibrionia	o__Desulfovibrionales	f__Desulfovibrionaceae	g__unclassified_Desulfovibrionaceae	s__unclassified_Desulfovibrionaceae
ASV675	10	0	k__Bacteria	p__Actinobacteriota	c__Actinobacteria	o__Frankiales	f__Nakamurellaceae	g__Nakamurella	s__Nakamurella_sp.
ASV676	10	0	k__Bacteria	p__Proteobacteria	c__Alphaproteobacteria	o__Sphingomonadales	f__Sphingomonadaceae	g__Altererythrobacter	s__Tsuneonella_dongtanensis
ASV677	10	0	k__Bacteria	p__Proteobacteria	c__Alphaproteobacteria	o__Acetobacterales	f__Acetobacteraceae	g__unclassified_Acetobacteraceae	s__unclassified_Acetobacteraceae
ASV678	10	0	k__Bacteria	p__Proteobacteria	c__Gammaproteobacteria	o__Pseudomonadales	f__Pseudomonadaceae	g__Pseudomonas	s__Pseudomonas_psychrophila
ASV679	10	0	k__Bacteria	p__Proteobacteria	c__Alphaproteobacteria	o__Rhizobiales	f__Hyphomicrobiaceae	g__Pedomicrobium	s__Hyphomicrobium_sp._CS1BSMeth3
ASV680	10	0	k__Bacteria	p__Proteobacteria	c__Alphaproteobacteria	o__Rhizobiales	f__Beijerinckiaceae	g__Salinarimonas	s__Salinarimonas_sp._CUG_91390
ASV681	10	0	k__Bacteria	p__Proteobacteria	c__Alphaproteobacteria	o__Rhizobiales	f__Labraceae	g__Labrys	s__Labrys_sp._SMX_W1_SPC12
ASV682	10	0	k__Bacteria	p__Actinobacteriota	c__Actinobacteria	o__unclassified_Actinobacteria	f__unclassified_Actinobacteria	g__unclassified_Actinobacteria	s__unclassified_Actinobacteria
ASV683	10	0	k__Bacteria	p__Acidobacteriota	c__Thermoanaerobaculia	o__Thermoanaerobaculales	f__Thermoanaerobaculaceae	g__Subgroup_10	s__uncultured_prokaryote
ASV684	25	0	k__Bacteria	p__Proteobacteria	c__Alphaproteobacteria	o__Defluviicoccales	f__Defluviicoccaceae	g__Defluviicoccus	s__alpha_proteobacterium_endosymbiont_1b_of_Inanidrilus_leukodermatus
ASV685	10	0	k__Bacteria	p__Proteobacteria	c__Gammaproteobacteria	o__Steroidobacterales	f__Steroidobacteraceae	g__Steroidobacter	s__Steroidobacter_agaridevorans
ASV686	10	0	k__Bacteria	p__Proteobacteria	c__Gammaproteobacteria	o__Pseudomonadales	f__Moraxellaceae	g__Acinetobacter	s__Acinetobacter_baumannii
ASV687	10	0	k__Bacteria	p__Firmicutes	c__Clostridia	o__Clostridia_vadinBB60_group	f__unclassified_Clostridia_vadinBB60_group	g__unclassified_Clostridia_vadinBB60_group	s__unclassified_Clostridia_vadinBB60_group
ASV688	10	0	k__Bacteria	p__Firmicutes	c__Clostridia	o__Oscillospirales	f__UCG_010	g__unclassified_UCG_010	s__unclassified_UCG_010
ASV689	10	0	k__Bacteria	p__Myxococcota	c__Polyangia	o__Haliangiales	f__Haliangiaceae	g__Haliangium	s__unclassified_Haliangium
ASV690	10	0	k__Bacteria	p__Firmicutes	c__Clostridia	o__Oscillospirales	f__Oscillospiraceae	g__unclassified_Oscillospiraceae	s__unclassified_Oscillospiraceae
ASV691	10	0	k__Bacteria	p__Firmicutes	c__Clostridia	o__Christensenellales	f__Christensenellaceae	g__unclassified_Christensenellaceae	s__unclassified_Christensenellaceae
ASV692	10	0	k__Bacteria	p__Proteobacteria	c__Alphaproteobacteria	o__Rhodobacterales	f__Rhodobacteraceae	g__Rhodobacter	s__Rhodobacter_sp._TH89
ASV693	10	0	k__Bacteria	p__Proteobacteria	c__Alphaproteobacteria	o__Rhodobacterales	f__Rhodobacteraceae	g__Paracoccus	s__Paracoccus_yeei
ASV694	10	0	k__Bacteria	p__Actinobacteriota	c__Actinobacteria	o__Pseudonocardiales	f__Pseudonocardiaceae	g__Saccharopolyspora	s__Saccharopolyspora_sp.
ASV695	10	0	k__Bacteria	p__Proteobacteria	c__Alphaproteobacteria	o__Caulobacterales	f__Caulobacteraceae	g__Asticcacaulis	s__Asticcacaulis_excentricus
ASV696	10	0	k__Bacteria	p__Acidobacteriota	c__Acidobacteriae	o__Subgroup_2	f__uncultured_Acidobacteria_bacterium	g__uncultured_Acidobacteria_bacterium	s__uncultured_Acidobacteria_bacterium
ASV697	42	28	k__Bacteria	p__Actinobacteriota	c__Coriobacteriia	o__Coriobacteriales	f__Atopobiaceae	g__Olsenella	s__Olsenella_sp._Marseille_P2936
ASV698	10	0	k__Bacteria	p__Chloroflexi	c__Anaerolineae	o__Anaerolineales	f__Anaerolineaceae	g__UTCFX1	s__Anaerolineae_bacterium_UTCFX1
ASV699	10	0	k__Bacteria	p__Proteobacteria	c__Gammaproteobacteria	o__Xanthomonadales	f__Xanthomonadaceae	g__Luteimonas	s__Luteimonas_marina
ASV700	10	0	k__Bacteria	p__Proteobacteria	c__Alphaproteobacteria	o__Rhizobiales	f__Hyphomicrobiaceae	g__Pedomicrobium	s__Pedomicrobium_sp._LWH246
ASV701	10	0	k__Bacteria	p__Acidobacteriota	c__Vicinamibacteria	o__Vicinamibacterales	f__Vicinamibacteraceae	g__unclassified_Vicinamibacteraceae	s__unclassified_Vicinamibacteraceae
ASV702	10	0	k__Bacteria	p__Cyanobacteria	c__Cyanobacteriia	o__Cyanobacteriales	f__unclassified_Cyanobacteriales	g__unclassified_Cyanobacteriales	s__unclassified_Cyanobacteriales
ASV703	10	0	k__Bacteria	p__Proteobacteria	c__Gammaproteobacteria	o__Burkholderiales	f__Comamonadaceae	g__Hydrogenophaga	s__Hydrogenophaga_intermedia
ASV704	10	0	k__Bacteria	p__Proteobacteria	c__Gammaproteobacteria	o__Burkholderiales	f__Nitrosomonadaceae	g__MND1	s__unclassified_MND1
ASV705	10	0	k__Bacteria	p__Firmicutes	c__Clostridia	o__Lachnospirales	f__Lachnospiraceae	g__GCA_900066575	s__Lachnospiraceae_bacterium_DW67
ASV706	10	0	k__Bacteria	p__Firmicutes	c__Bacilli	o__RF39	f__uncultured_rumen_bacterium	g__uncultured_rumen_bacterium	s__uncultured_rumen_bacterium
ASV707	10	0	k__Bacteria	p__Firmicutes	c__Bacilli	o__RF39	f__unclassified_RF39	g__unclassified_RF39	s__unclassified_RF39
ASV708	9	0	k__Bacteria	p__unclassified_Bacteria	c__unclassified_Bacteria	o__unclassified_Bacteria	f__unclassified_Bacteria	g__unclassified_Bacteria	s__unclassified_Bacteria
ASV709	9	0	k__Bacteria	p__Chloroflexi	c__Dehalococcoidia	o__SAR202_clade	f__uncultured_Chloroflexi_bacterium	g__uncultured_Chloroflexi_bacterium	s__uncultured_Chloroflexi_bacterium
ASV710	9	0	k__Bacteria	p__Spirochaetota	c__Spirochaetia	o__Spirochaetales	f__Spirochaetaceae	g__Treponema	s__uncultured_prokaryote
ASV711	9	0	k__Bacteria	p__Spirochaetota	c__Spirochaetia	o__Spirochaetales	f__Spirochaetaceae	g__Treponema	s__unclassified_Treponema
ASV712	9	0	k__Archaea	p__unclassified_Archaea	c__unclassified_Archaea	o__unclassified_Archaea	f__unclassified_Archaea	g__unclassified_Archaea	s__unclassified_Archaea
ASV713	9	0	k__Bacteria	p__Bacteroidota	c__Bacteroidia	o__Chitinophagales	f__Chitinophagaceae	g__Ferruginibacter	s__uncultured_Chitinophagaceae_bacterium
ASV714	9	0	k__Bacteria	p__Proteobacteria	c__Gammaproteobacteria	o__Xanthomonadales	f__Xanthomonadaceae	g__Thermomonas	s__Thermomonas_koreensis
ASV715	9	0	k__Bacteria	p__Firmicutes	c__Bacilli	o__Bacillales	f__Bacillaceae	g__Bacillus	s__Priestia_aryabhattai
ASV716	9	0	k__Bacteria	p__Firmicutes	c__Bacilli	o__Erysipelotrichales	f__Erysipelotrichaceae	g__Erysipelothrix	s__Erysipelothrix_sp._Oita0548
ASV717	111	85	k__Bacteria	p__Firmicutes	c__Bacilli	o__Erysipelotrichales	f__Erysipelotrichaceae	g__Dubosiella	s__unclassified_Dubosiella
ASV718	9	0	k__Bacteria	p__Planctomycetota	c__Planctomycetes	o__Isosphaerales	f__Isosphaeraceae	g__unclassified_Isosphaeraceae	s__unclassified_Isosphaeraceae
ASV719	9	0	k__Bacteria	p__Abditibacteriota	c__Abditibacteria	o__Abditibacteriales	f__Abditibacteriaceae	g__Abditibacterium	s__unclassified_Abditibacterium
ASV720	9	0	k__Bacteria	p__Verrucomicrobiota	c__Verrucomicrobiae	o__Chthoniobacterales	f__Xiphinematobacteraceae	g__Candidatus_Xiphinematobacter	s__uncultured_Verrucomicrobia_bacterium
ASV721	9	0	k__Bacteria	p__Verrucomicrobiota	c__Verrucomicrobiae	o__Chthoniobacterales	f__Chthoniobacteraceae	g__Chthoniobacter	s__unclassified_Chthoniobacter
ASV722	9	0	k__Bacteria	p__Firmicutes	c__Bacilli	o__Lactobacillales	f__Lactobacillaceae	g__Lactobacillus	s__Lactobacillus_delbrueckii
ASV723	9	0	k__Bacteria	p__Bacteroidota	c__Bacteroidia	o__Bacteroidales	f__Rikenellaceae	g__unclassified_Rikenellaceae	s__uncultured_Clostridium_sp.
ASV724	9	0	k__Bacteria	p__Bacteroidota	c__Bacteroidia	o__Bacteroidales	f__Rikenellaceae	g__Alistipes	s__unclassified_Alistipes
ASV725	9	0	k__Bacteria	p__Bacteroidota	c__Bacteroidia	o__Bacteroidales	f__unclassified_Bacteroidales	g__unclassified_Bacteroidales	s__unclassified_Bacteroidales
ASV726	9	34	k__Bacteria	p__Bacteroidota	c__Bacteroidia	o__Bacteroidales	f__Prevotellaceae	g__Prevotellaceae_UCG_001	s__unclassified_Prevotellaceae_UCG_001
ASV727	9	0	k__Bacteria	p__Bacteroidota	c__Bacteroidia	o__Bacteroidales	f__Prevotellaceae	g__Prevotella	s__Prevotella_sp._Marseille_P2931
ASV728	9	0	k__Bacteria	p__Bacteroidota	c__Bacteroidia	o__Bacteroidales	f__Prevotellaceae	g__Prevotella_9	s__Prevotella_copri
ASV729	9	0	k__Bacteria	p__Bacteroidota	c__Bacteroidia	o__Bacteroidales	f__Bacteroidetes_vadinHA17	g__unclassified_Bacteroidetes_vadinHA17	s__unclassified_Bacteroidetes_vadinHA17
ASV730	9	0	k__Bacteria	p__Bacteroidota	c__Bacteroidia	o__Flavobacteriales	f__Flavobacteriaceae	g__Flavobacterium	s__Flavobacterium_succinicans
ASV731	9	0	k__Bacteria	p__Bacteroidota	c__Bacteroidia	o__Bacteroidales	f__Prevotellaceae	g__Prevotellaceae_UCG_003	s__Alloprevotella_sp._feline_oral_taxon_309
ASV732	9	0	k__Bacteria	p__Bacteroidota	c__Bacteroidia	o__Bacteroidales	f__Prevotellaceae	g__Prevotellaceae_UCG_004	s__unclassified_Prevotellaceae_UCG_004
ASV733	9	0	k__Bacteria	p__Bacteroidota	c__Bacteroidia	o__Bacteroidales	f__Tannerellaceae	g__Parabacteroides	s__Parabacteroides_distasonis
ASV734	9	0	k__Bacteria	p__Bacteroidota	c__Bacteroidia	o__Bacteroidales	f__Prevotellaceae	g__Prevotella	s__unclassified_Prevotella
ASV735	9	0	k__Bacteria	p__Bacteroidota	c__Bacteroidia	o__Bacteroidales	f__Prevotellaceae	g__Prevotellaceae_UCG_004	s__unclassified_Prevotellaceae_UCG_004
ASV736	9	0	k__Bacteria	p__Bacteroidota	c__Bacteroidia	o__Bacteroidales	f__Bacteroidaceae	g__Bacteroides	s__uncultured_Bacteroides_sp.
ASV737	9	0	k__Bacteria	p__Firmicutes	c__Clostridia	o__Oscillospirales	f__Ruminococcaceae	g__Ruminococcus	s__unclassified_Ruminococcus
ASV738	9	0	k__Bacteria	p__unclassified_Bacteria	c__unclassified_Bacteria	o__unclassified_Bacteria	f__unclassified_Bacteria	g__unclassified_Bacteria	s__unclassified_Bacteria
ASV739	9	0	k__Bacteria	p__Firmicutes	c__Clostridia	o__Proteinivoracales	f__unclassified_Proteinivoracales	g__unclassified_Proteinivoracales	s__unclassified_Proteinivoracales
ASV740	9	34	k__Bacteria	p__Proteobacteria	c__Gammaproteobacteria	o__Enterobacterales	f__Morganellaceae	g__Proteus	s__Proteus_vulgaris
ASV741	9	0	k__Bacteria	p__Proteobacteria	c__Gammaproteobacteria	o__Enterobacterales	f__Enterobacteriaceae	g__Escherichia_Shigella	s__Phytobacter_palmae
ASV742	9	0	k__Bacteria	p__Actinobacteriota	c__Actinobacteria	o__Corynebacteriales	f__Mycobacteriaceae	g__Mycobacterium	s__Mycobacterium_sp.
ASV743	9	0	k__Bacteria	p__Firmicutes	c__Clostridia	o__Lachnospirales	f__Lachnospiraceae	g__Oribacterium	s__Oribacterium_sinus
ASV744	9	0	k__Bacteria	p__Desulfobacterota	c__Desulfovibrionia	o__Desulfovibrionales	f__Desulfovibrionaceae	g__unclassified_Desulfovibrionaceae	s__unclassified_Desulfovibrionaceae
ASV745	9	0	k__Bacteria	p__Desulfobacterota	c__Desulfovibrionia	o__Desulfovibrionales	f__Desulfovibrionaceae	g__Desulfovibrio	s__Desulfovibrio_fairfieldensis
ASV746	9	0	k__Bacteria	p__Actinobacteriota	c__Actinobacteria	o__Pseudonocardiales	f__Pseudonocardiaceae	g__Pseudonocardia	s__Pseudonocardia_alaniniphila
ASV747	9	0	k__Bacteria	p__Fusobacteriota	c__Fusobacteriia	o__Fusobacteriales	f__Fusobacteriaceae	g__Cetobacterium	s__Cetobacterium_ceti
ASV748	9	0	k__Bacteria	p__Actinobacteriota	c__Actinobacteria	o__Propionibacteriales	f__Nocardioidaceae	g__Nocardioides	s__Nocardioides_kribbensis
ASV749	9	0	k__Bacteria	p__Acidobacteriota	c__Thermoanaerobaculia	o__Thermoanaerobaculales	f__Thermoanaerobaculaceae	g__Subgroup_10	s__unclassified_Subgroup_10
ASV750	9	0	k__Bacteria	p__Myxococcota	c__Polyangia	o__Haliangiales	f__Haliangiaceae	g__Haliangium	s__delta_proteobacterium_LWH25
ASV751	9	0	k__Bacteria	p__Proteobacteria	c__Alphaproteobacteria	o__Rhizobiales	f__Xanthobacteraceae	g__Ancylobacter	s__Ancylobacter_sp.
ASV752	9	0	k__Bacteria	p__Proteobacteria	c__Alphaproteobacteria	o__Rhizobiales	f__Xanthobacteraceae	g__Pseudolabrys	s__Pseudolabrys_taiwanensis
ASV753	9	0	k__Bacteria	p__Proteobacteria	c__Gammaproteobacteria	o__Pseudomonadales	f__Moraxellaceae	g__Acinetobacter	s__unclassified_Acinetobacter
ASV754	9	0	k__Bacteria	p__Actinobacteriota	c__Acidimicrobiia	o__Actinomarinales	f__unclassified_Actinomarinales	g__uncultured_Myxococcales_bacterium	s__unclassified_Actinomarinales
ASV755	9	0	k__Bacteria	p__Proteobacteria	c__Gammaproteobacteria	o__unclassified_Gammaproteobacteria	f__unclassified_Gammaproteobacteria	g__unclassified_Gammaproteobacteria	s__unclassified_Gammaproteobacteria
ASV756	42	0	k__Bacteria	p__Firmicutes	c__Clostridia	o__Lachnospirales	f__Lachnospiraceae	g__Lachnospiraceae_NK4A136_group	s__Lachnospiraceae_bacterium_607
ASV757	9	0	k__Bacteria	p__Fusobacteriota	c__Fusobacteriia	o__Fusobacteriales	f__Leptotrichiaceae	g__Leptotrichia	s__Leptotrichia_wadei
ASV758	9	0	k__Bacteria	p__Firmicutes	c__Clostridia	o__Clostridia_vadinBB60_group	f__unclassified_Clostridia_vadinBB60_group	g__unclassified_Clostridia_vadinBB60_group	s__unclassified_Clostridia_vadinBB60_group
ASV759	9	0	k__Bacteria	p__Firmicutes	c__Clostridia	o__Oscillospirales	f__Oscillospiraceae	g__unclassified_Oscillospiraceae	s__unclassified_Oscillospiraceae
ASV760	9	0	k__Bacteria	p__Firmicutes	c__Negativicutes	o__Veillonellales_Selenomonadales	f__Veillonellaceae	g__Veillonella	s__Veillonella_dispar
ASV761	9	0	k__Bacteria	p__Firmicutes	c__Dethiobacteria	o__Dethiobacterales	f__Dethiobacteraceae	g__Dethiobacter	s__Dethiobacter_alkaliphilus
ASV762	9	0	k__Bacteria	p__Acidobacteriota	c__Vicinamibacteria	o__Vicinamibacterales	f__unclassified_Vicinamibacterales	g__uncultured_Acidobacteriales_bacterium	s__unclassified_Vicinamibacterales
ASV763	9	0	k__Bacteria	p__Acidobacteriota	c__Vicinamibacteria	o__Vicinamibacterales	f__unclassified_Vicinamibacterales	g__unclassified_Vicinamibacterales	s__unclassified_Vicinamibacterales
ASV764	9	0	k__Bacteria	p__Proteobacteria	c__Gammaproteobacteria	o__Burkholderiales	f__Comamonadaceae	g__Hydrogenophaga	s__Hydrogenophaga_intermedia
ASV765	9	0	k__Bacteria	p__Proteobacteria	c__Gammaproteobacteria	o__Burkholderiales	f__Sutterellaceae	g__unclassified_Sutterellaceae	s__unclassified_Sutterellaceae
ASV766	9	0	k__Bacteria	p__Proteobacteria	c__Gammaproteobacteria	o__Burkholderiales	f__Oxalobacteraceae	g__Noviherbaspirillum	s__Noviherbaspirillum_massiliense
ASV767	9	0	k__Bacteria	p__Proteobacteria	c__Gammaproteobacteria	o__Burkholderiales	f__Sutterellaceae	g__Sutterella	s__Sutterella_wadsworthensis
ASV768	9	0	k__Bacteria	p__Proteobacteria	c__Gammaproteobacteria	o__Burkholderiales	f__SC_I_84	g__unclassified_SC_I_84	s__unclassified_SC_I_84
ASV769	9	0	k__Bacteria	p__Bacteroidota	c__Bacteroidia	o__Bacteroidales	f__Bacteroidaceae	g__Bacteroides	s__Bacteroides_sp._W20
ASV770	9	0	k__Bacteria	p__Firmicutes	c__unclassified_Firmicutes	o__unclassified_Firmicutes	f__unclassified_Firmicutes	g__unclassified_Firmicutes	s__unclassified_Firmicutes
ASV771	9	0	k__Bacteria	p__Firmicutes	c__Clostridia	o__Lachnospirales	f__Lachnospiraceae	g__Blautia	s__Lachnospiraceae
ASV772	9	0	k__Bacteria	p__Gemmatimonadota	c__Longimicrobia	o__Longimicrobiales	f__Longimicrobiaceae	g__YC_ZSS_LKJ147	s__YC_ZSS_LKJ147_bacterium_YC_ZSS_LKJ147
ASV773	8	0	k__Bacteria	p__Patescibacteria	c__Microgenomatia	o__Candidatus_Levybacteria	f__uncultured_Microgenomates_group_bacterium	g__uncultured_Microgenomates_group_bacterium	s__uncultured_Microgenomates_group_bacterium
ASV774	8	0	k__Bacteria	p__Bacteroidota	c__Bacteroidia	o__Bacteroidales	f__Bacteroidaceae	g__Bacteroides	s__Bacteroides_fragilis
ASV775	8	0	k__Bacteria	p__Chloroflexi	c__Chloroflexia	o__Thermomicrobiales	f__JG30_KF_CM45	g__bacterium_QTYC46b	s__unclassified_bacterium_QTYC46b
ASV776	8	0	k__Bacteria	p__unclassified_Bacteria	c__unclassified_Bacteria	o__unclassified_Bacteria	f__unclassified_Bacteria	g__unclassified_Bacteria	s__unclassified_Bacteria
ASV777	8	0	k__Bacteria	p__Chloroflexi	c__unclassified_Chloroflexi	o__unclassified_Chloroflexi	f__unclassified_Chloroflexi	g__unclassified_Chloroflexi	s__unclassified_Chloroflexi
ASV778	8	0	k__Bacteria	p__Firmicutes	c__Clostridia	o__Lachnospirales	f__Lachnospiraceae	g__Lachnoclostridium	s__Lachnospiraceae_bacterium_DW22
ASV779	8	0	k__Bacteria	p__Firmicutes	c__Bacilli	o__RF39	f__uncultured_prokaryote	g__uncultured_prokaryote	s__uncultured_prokaryote
ASV780	8	0	k__Bacteria	p__Bacteroidota	c__Bacteroidia	o__Chitinophagales	f__Chitinophagaceae	g__Flaviaesturariibacter	s__Flaviaesturariibacter_flavus
ASV781	8	0	k__Bacteria	p__Firmicutes	c__Bacilli	o__Lactobacillales	f__Streptococcaceae	g__Lactococcus	s__Lactococcus_garvieae
ASV782	8	0	k__Bacteria	p__Actinobacteriota	c__Thermoleophilia	o__Gaiellales	f__Gaiellaceae	g__Gaiella	s__unclassified_Gaiella
ASV783	8	0	k__Bacteria	p__Proteobacteria	c__Gammaproteobacteria	o__Burkholderiales	f__Alcaligenaceae	g__Verticiella	s__Verticiella_sediminum
ASV784	8	0	k__Bacteria	p__Planctomycetota	c__Planctomycetes	o__Gemmatales	f__Gemmataceae	g__unclassified_Gemmataceae	s__unclassified_Gemmataceae
ASV785	8	0	k__Bacteria	p__Chloroflexi	c__Anaerolineae	o__Anaerolineales	f__Anaerolineaceae	g__unclassified_Anaerolineaceae	s__unclassified_Anaerolineaceae
ASV786	8	0	k__Bacteria	p__Acidobacteriota	c__Blastocatellia	o__Pyrinomonadales	f__Pyrinomonadaceae	g__RB41	s__Acidobacteria_bacterium_WWH8
ASV787	8	0	k__Bacteria	p__Bacteroidota	c__Bacteroidia	o__Bacteroidales	f__Prolixibacteraceae	g__unclassified_Prolixibacteraceae	s__uncultured_prokaryote
ASV788	8	0	k__Bacteria	p__Bacteroidota	c__Bacteroidia	o__Bacteroidales	f__Prevotellaceae	g__Prevotella	s__Prevotella_ruminicola
ASV789	8	0	k__Bacteria	p__Bacteroidota	c__Bacteroidia	o__Bacteroidales	f__Muribaculaceae	g__unclassified_Muribaculaceae	s__unclassified_Muribaculaceae
ASV790	8	0	k__Bacteria	p__Bacteroidota	c__Bacteroidia	o__Bacteroidales	f__Tannerellaceae	g__Parabacteroides	s__unclassified_Parabacteroides
ASV791	8	0	k__Bacteria	p__Bacteroidota	c__Bacteroidia	o__Bacteroidales	f__Dysgonomonadaceae	g__Proteiniphilum	s__Proteiniphilum_saccharofermentans
ASV792	8	0	k__Bacteria	p__Bacteroidota	c__Bacteroidia	o__Bacteroidales	f__Dysgonomonadaceae	g__Proteiniphilum	s__Bacteroides_sp._22C
ASV793	8	0	k__Bacteria	p__Bacteroidota	c__Bacteroidia	o__Bacteroidales	f__Bacteroidaceae	g__Bacteroides	s__uncultured_Bacteroides_sp.
ASV794	8	0	k__Bacteria	p__Bacteroidota	c__Bacteroidia	o__Bacteroidales	f__Rikenellaceae	g__Rikenellaceae_RC9_gut_group	s__unclassified_Rikenellaceae_RC9_gut_group
ASV795	8	0	k__Bacteria	p__Patescibacteria	c__Saccharimonadia	o__Saccharimonadales	f__unclassified_Saccharimonadales	g__unclassified_Saccharimonadales	s__unclassified_Saccharimonadales
ASV796	8	0	k__Bacteria	p__Chloroflexi	c__Anaerolineae	o__SBR1031	f__A4b	g__unclassified_A4b	s__unclassified_A4b
ASV797	8	0	k__Bacteria	p__Proteobacteria	c__Alphaproteobacteria	o__Acetobacterales	f__Acetobacteraceae	g__Rhodopila	s__Rhodopila_bacterium_Ellin5134
ASV798	8	0	k__Bacteria	p__Firmicutes	c__Bacilli	o__Erysipelotrichales	f__Erysipelotrichaceae	g__Ileibacterium	s__Ileibacterium_valens
ASV799	8	0	k__Bacteria	p__Actinobacteriota	c__Actinobacteria	o__Streptomycetales	f__Streptomycetaceae	g__Streptomyces	s__Streptomyces_sp.
ASV800	8	0	k__Bacteria	p__Actinobacteriota	c__Actinobacteria	o__Streptomycetales	f__Streptomycetaceae	g__Streptomyces	s__Streptomyces_hawaiiensis
ASV801	8	0	k__Bacteria	p__Firmicutes	c__Clostridia	o__Oscillospirales	f__Ruminococcaceae	g__Candidatus_Soleaferrea	s__uncultured_Clostridiales_bacterium
ASV802	8	0	k__Bacteria	p__Gemmatimonadota	c__Gemmatimonadetes	o__Gemmatimonadales	f__Gemmatimonadaceae	g__unclassified_Gemmatimonadaceae	s__Gemmatimonas_sp._WX54
ASV803	8	0	k__Bacteria	p__Actinobacteriota	c__Actinobacteria	o__Micrococcales	f__Microbacteriaceae	g__Microbacterium	s__Microbacterium_sp._4_C16_2
ASV804	8	0	k__Bacteria	p__Actinobacteriota	c__Actinobacteria	o__Propionibacteriales	f__Nocardioidaceae	g__Nocardioides	s__Nocardioidaceae_str._Ellin156
ASV805	8	0	k__Bacteria	p__Proteobacteria	c__Alphaproteobacteria	o__Elsterales	f__unclassified_Elsterales	g__unclassified_Elsterales	s__unclassified_Elsterales
ASV806	8	0	k__Bacteria	p__Proteobacteria	c__Alphaproteobacteria	o__Sphingomonadales	f__Sphingomonadaceae	g__Sphingomonas	s__Sphingomonas_sp.
ASV807	8	0	k__Bacteria	p__Firmicutes	c__Clostridia	o__Clostridia_vadinBB60_group	f__unclassified_Clostridia_vadinBB60_group	g__unclassified_Clostridia_vadinBB60_group	s__unclassified_Clostridia_vadinBB60_group
ASV808	8	0	k__Bacteria	p__Acidobacteriota	c__Acidobacteriae	o__Bryobacterales	f__Bryobacteraceae	g__Bryobacter	s__unclassified_Bryobacter
ASV809	8	0	k__Bacteria	p__Actinobacteriota	c__Acidimicrobiia	o__Microtrichales	f__Iamiaceae	g__Iamia	s__unclassified_Iamia
ASV810	8	0	k__Bacteria	p__Actinobacteriota	c__Acidimicrobiia	o__IMCC26256	f__unclassified_IMCC26256	g__unclassified_IMCC26256	s__unclassified_IMCC26256
ASV811	8	0	k__Bacteria	p__Myxococcota	c__Polyangia	o__Polyangiales	f__Polyangiaceae	g__Byssovorax	s__Byssovorax_cruenta
ASV812	8	0	k__Bacteria	p__Acidobacteriota	c__Acidobacteriae	o__Subgroup_2	f__unclassified_Subgroup_2	g__unclassified_Subgroup_2	s__unclassified_Subgroup_2
ASV813	8	0	k__Bacteria	p__Bacteroidota	c__Bacteroidia	o__Sphingobacteriales	f__Lentimicrobiaceae	g__unclassified_Lentimicrobiaceae	s__unclassified_Lentimicrobiaceae
ASV814	8	0	k__Bacteria	p__Methylomirabilota	c__Methylomirabilia	o__Rokubacteriales	f__unclassified_Rokubacteriales	g__unclassified_Rokubacteriales	s__unclassified_Rokubacteriales
ASV815	8	0	k__Bacteria	p__Desulfobacterota	c__Desulfuromonadia	o__Geobacterales	f__Geobacteraceae	g__Citrifermentans	s__Geobacter_pelophilus
ASV816	8	0	k__Bacteria	p__Actinobacteriota	c__Coriobacteriia	o__Coriobacteriales	f__Eggerthellaceae	g__Gordonibacter	s__Gordonibacter_massiliensis
ASV817	8	0	k__Bacteria	p__Proteobacteria	c__Gammaproteobacteria	o__Burkholderiales	f__Burkholderiaceae	g__Burkholderia_Caballeronia_Paraburkholderia	s__Burkholderia_sp.
ASV818	8	0	k__Bacteria	p__Proteobacteria	c__Gammaproteobacteria	o__Burkholderiales	f__Comamonadaceae	g__Comamonas	s__uncultured_gamma_proteobacterium
ASV819	8	0	k__Bacteria	p__Proteobacteria	c__Gammaproteobacteria	o__Burkholderiales	f__Nitrosomonadaceae	g__Ellin6067	s__Ellin6067_bacterium_Ellin6067
ASV820	8	0	k__Bacteria	p__Actinobacteriota	c__Actinobacteria	o__Micrococcales	f__Microbacteriaceae	g__Yonghaparkia	s__Yonghaparkia_sp._Root332
ASV821	8	0	k__Bacteria	p__Firmicutes	c__Clostridia	o__Lachnospirales	f__Lachnospiraceae	g__unclassified_Lachnospiraceae	s__unclassified_Lachnospiraceae
ASV822	8	0	k__Bacteria	p__Firmicutes	c__Bacilli	o__RF39	f__uncultured_Lachnospiraceae_bacterium	g__uncultured_Lachnospiraceae_bacterium	s__uncultured_Lachnospiraceae_bacterium
ASV823	8	0	k__Bacteria	p__Firmicutes	c__Bacilli	o__RF39	f__unclassified_RF39	g__unclassified_RF39	s__unclassified_RF39
ASV824	8	0	k__Bacteria	p__unclassified_Bacteria	c__unclassified_Bacteria	o__unclassified_Bacteria	f__unclassified_Bacteria	g__unclassified_Bacteria	s__unclassified_Bacteria
ASV825	8	0	k__Bacteria	p__Firmicutes	c__Clostridia	o__unclassified_Clostridia	f__unclassified_Clostridia	g__unclassified_Clostridia	s__unclassified_Clostridia
ASV826	7	0	k__Archaea	p__unclassified_Archaea	c__unclassified_Archaea	o__unclassified_Archaea	f__unclassified_Archaea	g__unclassified_Archaea	s__unclassified_Archaea
ASV827	7	0	k__Bacteria	p__Planctomycetota	c__Phycisphaerae	o__Phycisphaerales	f__Phycisphaeraceae	g__SM1A02	s__unclassified_SM1A02
ASV828	7	0	k__Bacteria	p__Planctomycetota	c__Phycisphaerae	o__Phycisphaerales	f__Phycisphaeraceae	g__SM1A02	s__unclassified_SM1A02
ASV829	7	0	k__Bacteria	p__Bacteroidota	c__Bacteroidia	o__Chitinophagales	f__Chitinophagaceae	g__Segetibacter	s__unclassified_Segetibacter
ASV830	7	0	k__Bacteria	p__Chloroflexi	c__Anaerolineae	o__Anaerolineales	f__Anaerolineaceae	g__unclassified_Anaerolineaceae	s__unclassified_Anaerolineaceae
ASV831	7	0	k__Bacteria	p__Bdellovibrionota	c__Bdellovibrionia	o__Bdellovibrionales	f__Bdellovibrionaceae	g__Bdellovibrio	s__uncultured_soil_bacterium
ASV832	7	0	k__Bacteria	p__Verrucomicrobiota	c__Verrucomicrobiae	o__Opitutales	f__Opitutaceae	g__Lacunisphaera	s__Oleiharenicola_alkalitolerans
ASV833	7	0	k__Bacteria	p__Bacteroidota	c__Bacteroidia	o__Cytophagales	f__Hymenobacteraceae	g__Adhaeribacter	s__unclassified_Adhaeribacter
ASV834	7	0	k__Bacteria	p__Acidobacteriota	c__Vicinamibacteria	o__Vicinamibacterales	f__unclassified_Vicinamibacterales	g__unclassified_Vicinamibacterales	s__unclassified_Vicinamibacterales
ASV835	7	0	k__Bacteria	p__Firmicutes	c__Clostridia	o__Peptostreptococcales_Tissierellales	f__Peptostreptococcaceae	g__Clostridioides	s__Clostridioides_difficile
ASV836	7	0	k__Bacteria	p__Firmicutes	c__Bacilli	o__Bacillales	f__Bacillaceae	g__Virgibacillus	s__Virgibacillus_alimentarius
ASV837	7	0	k__Bacteria	p__Firmicutes	c__Bacilli	o__Bacillales	f__Bacillaceae	g__Fictibacillus	s__Bacillus_sp._PS11_2013
ASV838	7	0	k__Bacteria	p__Proteobacteria	c__Alphaproteobacteria	o__Caulobacterales	f__Caulobacteraceae	g__Brevundimonas	s__Brevundimonas_sp._TmT2_57
ASV839	7	0	k__Bacteria	p__Actinobacteriota	c__Actinobacteria	o__Corynebacteriales	f__Corynebacteriaceae	g__Corynebacterium	s__Corynebacterium_sp._Marseille_P2799
ASV840	7	0	k__Bacteria	p__Firmicutes	c__Bacilli	o__Erysipelotrichales	f__Erysipelotrichaceae	g__unclassified_Erysipelotrichaceae	s__unclassified_Erysipelotrichaceae
ASV841	7	0	k__Bacteria	p__Verrucomicrobiota	c__Verrucomicrobiae	o__Verrucomicrobiales	f__Akkermansiaceae	g__Akkermansia	s__Akkermansia_muciniphila
ASV842	7	0	k__Bacteria	p__Verrucomicrobiota	c__Verrucomicrobiae	o__Chthoniobacterales	f__Chthoniobacteraceae	g__Chthoniobacter	s__unclassified_Chthoniobacter
ASV843	7	0	k__Bacteria	p__unclassified_Bacteria	c__unclassified_Bacteria	o__unclassified_Bacteria	f__unclassified_Bacteria	g__unclassified_Bacteria	s__unclassified_Bacteria
ASV844	7	0	k__Bacteria	p__Bacteroidota	c__Bacteroidia	o__Bacteroidales	f__Bacteroidaceae	g__Bacteroides	s__Phocaeicola_paurosaccharolyticus
ASV845	7	0	k__Bacteria	p__Bacteroidota	c__Bacteroidia	o__Bacteroidales	f__Bacteroidaceae	g__Bacteroides	s__uncultured_Bacteroides_sp.
ASV846	7	0	k__Bacteria	p__Chloroflexi	c__Anaerolineae	o__SBR1031	f__uncultured_Chloroflexi_bacterium	g__uncultured_Chloroflexi_bacterium	s__uncultured_Chloroflexi_bacterium
ASV847	7	0	k__Bacteria	p__Bacteroidota	c__Bacteroidia	o__Bacteroidales	f__Muribaculaceae	g__unclassified_Muribaculaceae	s__unclassified_Muribaculaceae
ASV848	7	0	k__Bacteria	p__Bacteroidota	c__Bacteroidia	o__Flavobacteriales	f__Flavobacteriaceae	g__Flavobacterium	s__Flavobacterium_johnsoniae
ASV849	7	0	k__Bacteria	p__Bacteroidota	c__Bacteroidia	o__Bacteroidales	f__Bacteroidaceae	g__Bacteroides	s__Bacteroides_thetaiotaomicron
ASV850	7	0	k__Bacteria	p__Bacteroidota	c__Bacteroidia	o__Bacteroidales	f__Bacteroidaceae	g__Bacteroides	s__Phocaeicola_sartorii
ASV851	7	0	k__Bacteria	p__Bacteroidota	c__Bacteroidia	o__Bacteroidales	f__Muribaculaceae	g__unclassified_Muribaculaceae	s__unclassified_Muribaculaceae
ASV852	7	0	k__Bacteria	p__Bacteroidota	c__Bacteroidia	o__Bacteroidales	f__Prevotellaceae	g__Prevotella	s__Prevotella_bivia
ASV853	7	0	k__Bacteria	p__unclassified_Bacteria	c__unclassified_Bacteria	o__unclassified_Bacteria	f__unclassified_Bacteria	g__unclassified_Bacteria	s__unclassified_Bacteria
ASV854	7	0	k__Bacteria	p__Firmicutes	c__Clostridia	o__Clostridiales	f__Clostridiaceae	g__Clostridium_sensu_stricto_6	s__Clostridium_bornimense
ASV855	7	0	k__Bacteria	p__Proteobacteria	c__Gammaproteobacteria	o__Xanthomonadales	f__Xanthomonadaceae	g__Lysobacter	s__Lysobacter_sp._BAB_5699
ASV856	7	0	k__Bacteria	p__Firmicutes	c__Clostridia	o__Peptostreptococcales_Tissierellales	f__Peptostreptococcaceae	g__Terrisporobacter	s__Terrisporobacter_bacterium_WH2_11
ASV857	7	0	k__Bacteria	p__Proteobacteria	c__Gammaproteobacteria	o__Enterobacterales	f__Shewanellaceae	g__Shewanella	s__Shewanella_oneidensis
ASV858	7	0	k__Bacteria	p__Firmicutes	c__Clostridia	o__Lachnospirales	f__Lachnospiraceae	g__unclassified_Lachnospiraceae	s__unclassified_Lachnospiraceae
ASV859	7	0	k__Bacteria	p__Proteobacteria	c__Gammaproteobacteria	o__Enterobacterales	f__Aeromonadaceae	g__Aeromonas	s__Pseudaeromonas_sharmana
ASV860	7	0	k__Bacteria	p__Firmicutes	c__Clostridia	o__Lachnospirales	f__Lachnospiraceae	g__Agathobacter	s__Eubacterium_ramulus
ASV861	7	0	k__Bacteria	p__Firmicutes	c__Clostridia	o__Lachnospirales	f__Lachnospiraceae	g__unclassified_Lachnospiraceae	s__unclassified_Lachnospiraceae
ASV862	7	0	k__Bacteria	p__Acidobacteriota	c__Acidobacteriae	o__Acidobacteriales	f__unclassified_Acidobacteriales	g__unclassified_Acidobacteriales	s__unclassified_Acidobacteriales
ASV863	7	0	k__Bacteria	p__Acidobacteriota	c__Thermoanaerobaculia	o__Thermoanaerobaculales	f__Thermoanaerobaculaceae	g__Subgroup_10	s__unclassified_Subgroup_10
ASV864	7	0	k__Bacteria	p__Actinobacteriota	c__Actinobacteria	o__Micrococcales	f__Ruaniaceae	g__Haloactinobacterium	s__Ruania_alba
ASV865	7	0	k__Bacteria	p__Myxococcota	c__Polyangia	o__Haliangiales	f__Haliangiaceae	g__Haliangium	s__myxobacterium_AT3_03
ASV866	7	0	k__Bacteria	p__Proteobacteria	c__Gammaproteobacteria	o__Xanthomonadales	f__Xanthomonadaceae	g__Pseudoxanthomonas	s__Pseudoxanthomonas_sacheonensis
ASV867	7	0	k__Bacteria	p__Proteobacteria	c__Alphaproteobacteria	o__Rhizobiales	f__Rhizobiaceae	g__Allorhizobium_Neorhizobium_Pararhizobium_Rhizobium	s__Beijerinckia_fluminensis
ASV868	7	0	k__Bacteria	p__Proteobacteria	c__Alphaproteobacteria	o__Rhizobiales	f__Rhizobiaceae	g__Pseudaminobacter	s__Pseudaminobacter_salicylatoxidans
ASV869	7	0	k__Bacteria	p__Firmicutes	c__Clostridia	o__Lachnospirales	f__Lachnospiraceae	g__Lachnospiraceae_NC2004_group	s__Clostridiaceae_bacterium_SK082
ASV870	7	0	k__Bacteria	p__Proteobacteria	c__Alphaproteobacteria	o__Rhizobiales	f__Pleomorphomonadaceae	g__Chthonobacter	s__Oharaeibacter_diazotrophicus
ASV871	7	0	k__Bacteria	p__Proteobacteria	c__Gammaproteobacteria	o__Pseudomonadales	f__Moraxellaceae	g__Acinetobacter	s__Acinetobacter_albensis
ASV872	7	0	k__Bacteria	p__Proteobacteria	c__Alphaproteobacteria	o__Rhizobiales	f__Devosiaceae	g__Devosia	s__Devosia_insulae
ASV873	37	0	k__Bacteria	p__Firmicutes	c__Clostridia	o__Oscillospirales	f__Oscillospiraceae	g__Flavonifractor	s__Clostridium_orbiscindens_1_3_50AFAA
ASV874	7	0	k__Bacteria	p__Firmicutes	c__Clostridia	o__Christensenellales	f__Christensenellaceae	g__Christensenellaceae_R_7_group	s__rumen_bacterium
ASV875	7	0	k__Bacteria	p__Acidobacteriota	c__Acidobacteriae	o__Bryobacterales	f__Bryobacteraceae	g__Bryobacter	s__unclassified_Bryobacter
ASV876	7	0	k__Bacteria	p__Myxococcota	c__Polyangia	o__Haliangiales	f__Haliangiaceae	g__Haliangium	s__unclassified_Haliangium
ASV877	7	0	k__Bacteria	p__Desulfobacterota	c__Desulfuromonadia	o__Bradymonadales	f__uncultured_rumen_bacterium	g__uncultured_rumen_bacterium	s__uncultured_rumen_bacterium
ASV878	7	0	k__Bacteria	p__Gemmatimonadota	c__Gemmatimonadetes	o__Gemmatimonadales	f__Gemmatimonadaceae	g__Roseisolibacter	s__Roseisolibacter_agri
ASV879	7	0	k__Bacteria	p__Proteobacteria	c__Alphaproteobacteria	o__Caulobacterales	f__Caulobacteraceae	g__unclassified_Caulobacteraceae	s__unclassified_Caulobacteraceae
ASV880	7	0	k__Bacteria	p__Myxococcota	c__Polyangia	o__Polyangiales	f__Polyangiaceae	g__unclassified_Polyangiaceae	s__unclassified_Polyangiaceae
ASV881	7	0	k__Bacteria	p__Proteobacteria	c__Gammaproteobacteria	o__Burkholderiales	f__Oxalobacteraceae	g__Herbaspirillum	s__Herbaspirillum_seropedicae
ASV882	7	0	k__Bacteria	p__Acidobacteriota	c__Acidobacteriae	o__Subgroup_2	f__uncultured_Holophaga_sp.	g__uncultured_Holophaga_sp.	s__uncultured_Holophaga_sp.
ASV883	7	0	k__Bacteria	p__Actinobacteriota	c__Thermoleophilia	o__Gaiellales	f__Gaiellaceae	g__Gaiella	s__Gaiella_occulta
ASV884	7	0	k__Bacteria	p__Actinobacteriota	c__unclassified_Actinobacteriota	o__unclassified_Actinobacteriota	f__unclassified_Actinobacteriota	g__unclassified_Actinobacteriota	s__unclassified_Actinobacteriota
ASV885	7	0	k__Bacteria	p__Proteobacteria	c__Gammaproteobacteria	o__Burkholderiales	f__Comamonadaceae	g__Paucibacter	s__Cenchrus_americanus
ASV886	7	0	k__Bacteria	p__Actinobacteriota	c__Actinobacteria	o__Propionibacteriales	f__Nocardioidaceae	g__unclassified_Nocardioidaceae	s__unclassified_Nocardioidaceae
ASV887	7	0	k__Bacteria	p__Acidobacteriota	c__Acidobacteriae	o__Acidobacteriales	f__Koribacteraceae	g__Candidatus_Koribacter	s__Candidatus_Koribacter_versatilis
ASV888	7	0	k__Bacteria	p__Proteobacteria	c__Gammaproteobacteria	o__Burkholderiales	f__Comamonadaceae	g__Rhizobacter	s__Bragasellus_peltatus
ASV889	7	0	k__Bacteria	p__Proteobacteria	c__Gammaproteobacteria	o__Burkholderiales	f__Comamonadaceae	g__Zhizhongheella	s__Caldimonas_sp._JK14
ASV890	7	0	k__Bacteria	p__Proteobacteria	c__Gammaproteobacteria	o__Burkholderiales	f__Rhodocyclaceae	g__Thauera	s__Thauera_phenolivorans
ASV891	7	0	k__Bacteria	p__Proteobacteria	c__Gammaproteobacteria	o__Burkholderiales	f__Comamonadaceae	g__unclassified_Comamonadaceae	s__unclassified_Comamonadaceae
ASV892	7	0	k__Bacteria	p__Proteobacteria	c__Gammaproteobacteria	o__Burkholderiales	f__Oxalobacteraceae	g__Herbaspirillum	s__Herbaspirillum_sp._BA161
ASV893	7	0	k__Bacteria	p__Proteobacteria	c__Gammaproteobacteria	o__Burkholderiales	f__Nitrosomonadaceae	g__Ellin6067	s__Ellin6067_bacterium_Ellin6067
ASV894	6	0	k__Bacteria	p__unclassified_Bacteria	c__unclassified_Bacteria	o__unclassified_Bacteria	f__unclassified_Bacteria	g__unclassified_Bacteria	s__unclassified_Bacteria
ASV895	6	0	k__Bacteria	p__Planctomycetota	c__Phycisphaerae	o__Tepidisphaerales	f__Tepidisphaeraceae	g__Tepidisphaera	s__Tepidisphaera_mucosa
ASV896	6	0	k__Bacteria	p__Bacteroidota	c__Ignavibacteria	o__SJA_28	f__uncultured_Ignavibacterium_sp.	g__uncultured_Ignavibacterium_sp.	s__uncultured_Ignavibacterium_sp.
ASV897	6	0	k__Bacteria	p__Bacteroidota	c__Bacteroidia	o__Chitinophagales	f__Chitinophagaceae	g__Segetibacter	s__uncultured_Flexibacteraceae_bacterium
ASV898	6	0	k__Bacteria	p__Bacteroidota	c__Bacteroidia	o__Chitinophagales	f__Saprospiraceae	g__Aureispira	s__unclassified_Aureispira
ASV899	6	0	k__Bacteria	p__Chloroflexi	c__Anaerolineae	o__SBR1031	f__unclassified_SBR1031	g__unclassified_SBR1031	s__unclassified_SBR1031
ASV900	6	0	k__Bacteria	p__Bdellovibrionota	c__Oligoflexia	o__Oligoflexales	f__Oligoflexaceae	g__Oligoflexus	s__Oligoflexus_tunisiensis
ASV901	6	0	k__Bacteria	p__Firmicutes	c__Bacilli	o__Lactobacillales	f__Lactobacillaceae	g__Ligilactobacillus	s__Lactobacillus_salivarius
ASV902	6	0	k__Bacteria	p__Firmicutes	c__Bacilli	o__Bacillales	f__Bacillaceae	g__Fictibacillus	s__Fictibacillus_macauensis
ASV903	6	0	k__Bacteria	p__unclassified_Bacteria	c__unclassified_Bacteria	o__unclassified_Bacteria	f__unclassified_Bacteria	g__unclassified_Bacteria	s__unclassified_Bacteria
ASV904	8	0	k__Bacteria	p__Firmicutes	c__Bacilli	o__Mycoplasmatales	f__Mycoplasmataceae	g__Mycoplasma	s__Mycoplasma_moatsii
ASV905	6	0	k__Bacteria	p__Planctomycetota	c__Planctomycetes	o__Gemmatales	f__Gemmataceae	g__unclassified_Gemmataceae	s__unclassified_Gemmataceae
ASV906	6	0	k__Bacteria	p__Planctomycetota	c__Brocadiae	o__Brocadiales	f__Brocadiaceae	g__Candidatus_Kuenenia	s__unclassified_Candidatus_Kuenenia
ASV907	6	0	k__Bacteria	p__Chloroflexi	c__Anaerolineae	o__unclassified_Anaerolineae	f__unclassified_Anaerolineae	g__unclassified_Anaerolineae	s__unclassified_Anaerolineae
ASV908	6	0	k__Bacteria	p__Firmicutes	c__Clostridia	o__Clostridia_UCG_014	f__unclassified_Clostridia_UCG_014	g__unclassified_Clostridia_UCG_014	s__unclassified_Clostridia_UCG_014
ASV909	6	0	k__Bacteria	p__Bacteroidota	c__Bacteroidia	o__Cytophagales	f__Hymenobacteraceae	g__Pontibacter	s__Pontibacter_sp._HMD3121
ASV910	6	0	k__Bacteria	p__Chloroflexi	c__Anaerolineae	o__SJA_15	f__uncultured_soil_bacterium	g__uncultured_soil_bacterium	s__uncultured_soil_bacterium
ASV911	6	0	k__Bacteria	p__Bacteroidota	c__Bacteroidia	o__Flavobacteriales	f__Flavobacteriaceae	g__Flavobacterium	s__Flavobacteriaceae_bacterium_PS40_2010
ASV912	6	0	k__Bacteria	p__Firmicutes	c__Clostridia	o__Oscillospirales	f__Butyricicoccaceae	g__UCG_009	s__unclassified_UCG_009
ASV913	20	0	k__Bacteria	p__Bacteroidota	c__Bacteroidia	o__Bacteroidales	f__Rikenellaceae	g__Alistipes	s__unclassified_Alistipes
ASV914	6	0	k__Bacteria	p__Bacteroidota	c__Bacteroidia	o__Bacteroidales	f__Tannerellaceae	g__Parabacteroides	s__Parabacteroides_merdae
ASV915	6	0	k__Bacteria	p__Bacteroidota	c__Bacteroidia	o__Bacteroidales	f__Bacteroidaceae	g__Bacteroides	s__unclassified_Bacteroides
ASV916	37	23	k__Bacteria	p__Bacteroidota	c__Bacteroidia	o__Bacteroidales	f__Bacteroidaceae	g__Bacteroides	s__Phocaeicola_sartorii
ASV917	6	0	k__Bacteria	p__Bacteroidota	c__Bacteroidia	o__Bacteroidales	f__Tannerellaceae	g__Parabacteroides	s__Parabacteroides_gordonii
ASV918	6	0	k__Bacteria	p__Chloroflexi	c__Ktedonobacteria	o__Ktedonobacterales	f__JG30_KF_AS9	g__unclassified_JG30_KF_AS9	s__unclassified_JG30_KF_AS9
ASV919	6	0	k__Bacteria	p__Cyanobacteria	c__Cyanobacteriia	o__Cyanobacteriales	f__Chroococcidiopsaceae	g__Chroococcidiopsis_PCC_7203	s__Chroococcidiopsis_sp._CENA124
ASV920	6	0	k__Bacteria	p__Firmicutes	c__Clostridia	o__Lachnospirales	f__Lachnospiraceae	g__Cellulosilyticum	s__unclassified_Cellulosilyticum
ASV921	6	0	k__Bacteria	p__Firmicutes	c__Clostridia	o__Lachnospirales	f__Lachnospiraceae	g__Cellulosilyticum	s__unclassified_Cellulosilyticum
ASV922	6	0	k__Bacteria	p__Bacteroidota	c__Bacteroidia	o__Flavobacteriales	f__Cryomorphaceae	g__Owenweeksia	s__Owenweeksia_hongkongensis
ASV923	6	0	k__Bacteria	p__Actinobacteriota	c__Actinobacteria	o__Micromonosporales	f__Micromonosporaceae	g__Actinoplanes	s__Actinoplanes_yunnanensis
ASV924	6	0	k__Bacteria	p__Actinobacteriota	c__Actinobacteria	o__Micrococcales	f__Micrococcaceae	g__Kocuria	s__Kocuria_rosea
ASV925	6	0	k__Bacteria	p__Firmicutes	c__Clostridia	o__Clostridiales	f__Clostridiaceae	g__Clostridium_sensu_stricto_3	s__Clostridium_intestinale
ASV926	6	12	k__Bacteria	p__Proteobacteria	c__Gammaproteobacteria	o__Enterobacterales	f__Pasteurellaceae	g__Actinobacillus	s__[Actinobacillus]_rossii
ASV927	6	0	k__Bacteria	p__Firmicutes	c__Clostridia	o__unclassified_Clostridia	f__unclassified_Clostridia	g__unclassified_Clostridia	s__unclassified_Clostridia
ASV928	6	0	k__Bacteria	p__Actinobacteriota	c__Actinobacteria	o__Micrococcales	f__Intrasporangiaceae	g__Pedococcus_Phycicoccus	s__Pedococcus_dokdonensis
ASV929	6	0	k__Bacteria	p__Proteobacteria	c__Alphaproteobacteria	o__Sphingomonadales	f__Sphingomonadaceae	g__Sphingomonas	s__Sphingomonas_sp._Alpha1_2
ASV930	6	0	k__Bacteria	p__Firmicutes	c__Clostridia	o__Oscillospirales	f__Ruminococcaceae	g__Faecalibacterium	s__Faecalibacterium_sp.
ASV931	6	0	k__Bacteria	p__Proteobacteria	c__Gammaproteobacteria	o__Xanthomonadales	f__Xanthomonadaceae	g__Lysobacter	s__Lysobacter_sp.
ASV932	6	0	k__Bacteria	p__Firmicutes	c__Clostridia	o__Oscillospirales	f__UCG_010	g__unclassified_UCG_010	s__unclassified_UCG_010
ASV933	6	0	k__Bacteria	p__Firmicutes	c__Clostridia	o__unclassified_Clostridia	f__unclassified_Clostridia	g__unclassified_Clostridia	s__unclassified_Clostridia
ASV934	6	0	k__Bacteria	p__Actinobacteriota	c__Actinobacteria	o__Corynebacteriales	f__Mycobacteriaceae	g__Mycobacterium	s__Mycolicibacterium_moriokaense
ASV935	6	0	k__Bacteria	p__Actinobacteriota	c__Actinobacteria	o__Pseudonocardiales	f__Pseudonocardiaceae	g__Saccharopolyspora	s__Saccharopolyspora_bacterium_TRM46073
ASV936	6	0	k__Bacteria	p__Actinobacteriota	c__Actinobacteria	o__Pseudonocardiales	f__Pseudonocardiaceae	g__Saccharopolyspora	s__Saccharopolyspora_qijiaojingensis
ASV937	6	0	k__Bacteria	p__Proteobacteria	c__unclassified_Proteobacteria	o__unclassified_Proteobacteria	f__unclassified_Proteobacteria	g__unclassified_Proteobacteria	s__unclassified_Proteobacteria
ASV938	6	0	k__Bacteria	p__Gemmatimonadota	c__Longimicrobia	o__Longimicrobiales	f__Longimicrobiaceae	g__YC_ZSS_LKJ147	s__unclassified_YC_ZSS_LKJ147
ASV939	6	0	k__Bacteria	p__Acidobacteriota	c__Vicinamibacteria	o__Vicinamibacterales	f__unclassified_Vicinamibacterales	g__unclassified_Vicinamibacterales	s__unclassified_Vicinamibacterales
ASV940	6	0	k__Bacteria	p__Acidobacteriota	c__Vicinamibacteria	o__Vicinamibacterales	f__unclassified_Vicinamibacterales	g__unclassified_Vicinamibacterales	s__unclassified_Vicinamibacterales
ASV941	6	0	k__Bacteria	p__Acidobacteriota	c__Vicinamibacteria	o__Vicinamibacterales	f__Vicinamibacteraceae	g__Vicinamibacter	s__Vicinamibacter_silvestris
ASV942	6	0	k__Bacteria	p__Methylomirabilota	c__Methylomirabilia	o__Rokubacteriales	f__uncultured_proteobacterium	g__uncultured_proteobacterium	s__uncultured_proteobacterium
ASV943	6	0	k__Bacteria	p__Gemmatimonadota	c__Gemmatimonadetes	o__Gemmatimonadales	f__Gemmatimonadaceae	g__unclassified_Gemmatimonadaceae	s__unclassified_Gemmatimonadaceae
ASV944	6	0	k__Bacteria	p__Proteobacteria	c__Gammaproteobacteria	o__Burkholderiales	f__unclassified_Burkholderiales	g__unclassified_Burkholderiales	s__unclassified_Burkholderiales
ASV945	6	0	k__Bacteria	p__Bacteroidota	c__Bacteroidia	o__unclassified_Bacteroidia	f__unclassified_Bacteroidia	g__unclassified_Bacteroidia	s__unclassified_Bacteroidia
ASV946	6	0	k__Bacteria	p__Proteobacteria	c__Gammaproteobacteria	o__Burkholderiales	f__Gallionellaceae	g__unclassified_Gallionellaceae	s__unclassified_Gallionellaceae
ASV947	6	0	k__Bacteria	p__Gemmatimonadota	c__Gemmatimonadetes	o__Gemmatimonadales	f__Gemmatimonadaceae	g__unclassified_Gemmatimonadaceae	s__unclassified_Gemmatimonadaceae
ASV948	6	0	k__Bacteria	p__unclassified_Bacteria	c__unclassified_Bacteria	o__unclassified_Bacteria	f__unclassified_Bacteria	g__unclassified_Bacteria	s__unclassified_Bacteria
ASV949	6	0	k__Bacteria	p__Deinococcota	c__Deinococci	o__Thermales	f__Thermaceae	g__Meiothermus	s__unclassified_Meiothermus
ASV950	5	0	k__Bacteria	p__Actinobacteriota	c__Acidimicrobiia	o__Actinomarinales	f__unclassified_Actinomarinales	g__uncultured_compost_bacterium	s__unclassified_Actinomarinales
ASV951	5	0	k__Bacteria	p__Spirochaetota	c__Spirochaetia	o__Spirochaetales	f__Spirochaetaceae	g__Treponema	s__Treponema_ruminis
ASV952	5	0	k__Bacteria	p__Actinobacteriota	c__Actinobacteria	o__Corynebacteriales	f__Mycobacteriaceae	g__Mycobacterium	s__Mycolicibacterium_austroafricanum
ASV953	5	0	k__Bacteria	p__Chloroflexi	c__Dehalococcoidia	o__S085	f__uncultured_Chloroflexi_bacterium	g__uncultured_Chloroflexi_bacterium	s__uncultured_Chloroflexi_bacterium
ASV954	5	0	Unassigned	Unassigned	Unassigned	Unassigned	Unassigned	Unassigned	Unassigned
ASV955	5	0	k__Bacteria	p__Planctomycetota	c__Phycisphaerae	o__Phycisphaerales	f__Phycisphaeraceae	g__AKYG587	s__unclassified_AKYG587
ASV956	5	0	k__Bacteria	p__Bacteroidota	c__Bacteroidia	o__Sphingobacteriales	f__Sphingobacteriaceae	g__Sphingobacterium	s__Sphingobacterium_sp._NCCP_238
ASV957	5	29	k__Bacteria	p__Firmicutes	c__Clostridia	o__Caldicoprobacterales	f__Caldicoprobacteraceae	g__Caldicoprobacter	s__unclassified_Caldicoprobacter
ASV958	5	0	k__Bacteria	p__Firmicutes	c__Bacilli	o__Lactobacillales	f__Lactobacillaceae	g__Leuconostoc	s__Leuconostoc_mesenteroides
ASV959	5	0	k__Bacteria	p__Firmicutes	c__Bacilli	o__Lactobacillales	f__Enterococcaceae	g__Enterococcus	s__unclassified_Enterococcus
ASV960	5	0	k__Bacteria	p__Cyanobacteria	c__Cyanobacteriia	o__Cyanobacteriales	f__Microcystaceae	g__Microcystis_PCC_7914	s__Microcystis_aeruginosa
ASV961	5	0	k__Bacteria	p__Bacteroidota	c__Bacteroidia	o__Bacteroidales	f__Rikenellaceae	g__Rikenellaceae_RC9_gut_group	s__unclassified_Rikenellaceae_RC9_gut_group
ASV962	5	0	k__Bacteria	p__Proteobacteria	c__Alphaproteobacteria	o__unclassified_Alphaproteobacteria	f__uncultured_Rhodospirillaceae_bacterium	g__unclassified_Alphaproteobacteria	s__unclassified_Alphaproteobacteria
ASV963	5	0	k__Bacteria	p__Chloroflexi	c__unclassified_Chloroflexi	o__unclassified_Chloroflexi	f__unclassified_Chloroflexi	g__unclassified_Chloroflexi	s__unclassified_Chloroflexi
ASV964	5	0	k__Bacteria	p__Acidobacteriota	c__Blastocatellia	o__Blastocatellales	f__Blastocatellaceae	g__Blastocatella	s__Blastocatella_fastidiosa
ASV965	5	0	k__Bacteria	p__Chloroflexi	c__Anaerolineae	o__Ardenticatenales	f__Ardenticatenaceae	g__unclassified_Ardenticatenaceae	s__uncultured_Caldilinea_sp.
ASV966	5	0	k__Bacteria	p__Bacteroidota	c__Bacteroidia	o__Bacteroidales	f__Bacteroidaceae	g__Bacteroides	s__Bacteroides_uniformis
ASV967	5	0	k__Bacteria	p__Bacteroidota	c__Bacteroidia	o__Bacteroidales	f__Prevotellaceae	g__unclassified_Prevotellaceae	s__unclassified_Prevotellaceae
ASV968	5	0	k__Bacteria	p__Bacteroidota	c__Bacteroidia	o__Bacteroidales	f__Muribaculaceae	g__unclassified_Muribaculaceae	s__unclassified_Muribaculaceae
ASV969	5	0	k__Bacteria	p__Bacteroidota	c__Bacteroidia	o__Bacteroidales	f__Rikenellaceae	g__Rikenellaceae_RC9_gut_group	s__uncultured_Bacteroidales_bacterium
ASV970	5	0	k__Bacteria	p__Chloroflexi	c__Ktedonobacteria	o__Ktedonobacterales	f__Ktedonobacteraceae	g__BacC_u_018	s__unclassified_BacC_u_018
ASV971	5	0	k__Bacteria	p__Firmicutes	c__Clostridia	o__Peptostreptococcales_Tissierellales	f__Anaerovoracaceae	g__Family_XIII_AD3011_group	s__unclassified_Family_XIII_AD3011_group
ASV972	5	0	k__Bacteria	p__Proteobacteria	c__Gammaproteobacteria	o__Pseudomonadales	f__Halomonadaceae	g__Halomonas	s__Halomonas_sp._FIB162
ASV973	5	0	k__Bacteria	p__Actinobacteriota	c__Thermoleophilia	o__Solirubrobacterales	f__67_14	g__unclassified_67_14	s__unclassified_67_14
ASV974	5	0	k__Bacteria	p__Desulfobacterota	c__Desulfovibrionia	o__Desulfovibrionales	f__Desulfovibrionaceae	g__Desulfovibrio	s__Desulfovibrio_fairfieldensis
ASV975	5	0	k__Bacteria	p__Actinobacteriota	c__Actinobacteria	o__Pseudonocardiales	f__Pseudonocardiaceae	g__unclassified_Pseudonocardiaceae	s__unclassified_Pseudonocardiaceae
ASV976	5	0	k__Bacteria	p__Proteobacteria	c__Gammaproteobacteria	o__Pseudomonadales	f__Pseudomonadaceae	g__Pseudomonas	s__Pseudomonas_alcaligenes
ASV977	5	0	k__Bacteria	p__Proteobacteria	c__Gammaproteobacteria	o__Xanthomonadales	f__Xanthomonadaceae	g__Lysobacter	s__Lysobacter_dokdonensis
ASV978	5	0	k__Bacteria	p__Proteobacteria	c__Gammaproteobacteria	o__Xanthomonadales	f__Xanthomonadaceae	g__Xanthomonas	s__Xanthomonas_sp._CZGRN3
ASV979	5	0	k__Bacteria	p__Proteobacteria	c__Gammaproteobacteria	o__Enterobacterales	f__Alteromonadaceae	g__Alishewanella	s__Alishewanella_jeotgali
ASV980	5	0	k__Bacteria	p__Fusobacteriota	c__Fusobacteriia	o__Fusobacteriales	f__Leptotrichiaceae	g__Leptotrichia	s__Leptotrichia_buccalis
ASV981	5	0	k__Bacteria	p__Proteobacteria	c__Alphaproteobacteria	o__Caulobacterales	f__Caulobacteraceae	g__Brevundimonas	s__Brevundimonas_vesicularis
ASV982	5	0	k__Bacteria	p__Gemmatimonadota	c__unclassified_Gemmatimonadota	o__unclassified_Gemmatimonadota	f__unclassified_Gemmatimonadota	g__unclassified_Gemmatimonadota	s__unclassified_Gemmatimonadota
ASV983	5	0	k__Bacteria	p__Bacteroidota	c__Bacteroidia	o__Bacteroidales	f__Paludibacteraceae	g__unclassified_Paludibacteraceae	s__uncultured_Paludibacter_sp.
ASV984	5	0	k__Bacteria	p__Acidobacteriota	c__Acidobacteriae	o__Subgroup_2	f__uncultured_Acidobacteria_bacterium	g__uncultured_Acidobacteria_bacterium	s__uncultured_Acidobacteria_bacterium
ASV985	5	0	k__Bacteria	p__Acidobacteriota	c__Acidobacteriae	o__Bryobacterales	f__Bryobacteraceae	g__Bryobacter	s__unclassified_Bryobacter
ASV986	5	0	k__Bacteria	p__Actinobacteriota	c__Actinobacteria	o__Pseudonocardiales	f__Pseudonocardiaceae	g__Crossiella	s__unclassified_Crossiella
ASV987	5	0	k__Bacteria	p__Myxococcota	c__Myxococcia	o__Myxococcales	f__Anaeromyxobacteraceae	g__Anaeromyxobacter	s__unclassified_Anaeromyxobacter
ASV988	5	0	k__Bacteria	p__Actinobacteriota	c__Thermoleophilia	o__Solirubrobacterales	f__67_14	g__uncultured_Solirubrobacter_sp.	s__uncultured_Solirubrobacter_sp.
ASV989	5	0	k__Bacteria	p__Proteobacteria	c__Gammaproteobacteria	o__Burkholderiales	f__Oxalobacteraceae	g__Massilia	s__Massilia_sp.
ASV990	5	0	k__Bacteria	p__Proteobacteria	c__Gammaproteobacteria	o__Burkholderiales	f__Burkholderiaceae	g__unclassified_Burkholderiaceae	s__unclassified_Burkholderiaceae_bacterium_endosymbiont_of_Onthophagus_Taurus
ASV991	5	0	k__Bacteria	p__Actinobacteriota	c__Actinobacteria	o__Streptomycetales	f__Streptomycetaceae	g__Streptomyces	s__Streptomyces_sp.
ASV992	5	0	k__Bacteria	p__Proteobacteria	c__Gammaproteobacteria	o__Burkholderiales	f__Hydrogenophilaceae	g__Thiobacillus	s__Thiobacillus_thioparus
ASV993	5	0	k__Bacteria	p__Proteobacteria	c__Gammaproteobacteria	o__Burkholderiales	f__Rhodocyclaceae	g__Methyloversatilis	s__Methyloversatilis_universalis
ASV994	5	0	k__Bacteria	p__Proteobacteria	c__Gammaproteobacteria	o__Burkholderiales	f__Nitrosomonadaceae	g__Ellin6067	s__Ellin6067_bacterium_Ellin6067
ASV995	5	0	k__Bacteria	p__Firmicutes	c__Clostridia	o__Oscillospirales	f__unclassified_Oscillospirales	g__unclassified_Oscillospirales	s__unclassified_Oscillospirales
ASV996	5	0	k__Bacteria	p__Firmicutes	c__Clostridia	o__Oscillospirales	f__Ruminococcaceae	g__unclassified_Ruminococcaceae	s__Ruminococcus_sp._YE281
ASV997	5	0	k__Archaea	p__unclassified_Archaea	c__unclassified_Archaea	o__unclassified_Archaea	f__unclassified_Archaea	g__unclassified_Archaea	s__unclassified_Archaea
ASV998	4	0	k__Bacteria	p__unclassified_Bacteria	c__unclassified_Bacteria	o__unclassified_Bacteria	f__unclassified_Bacteria	g__unclassified_Bacteria	s__unclassified_Bacteria
ASV999	4	0	Unassigned	Unassigned	Unassigned	Unassigned	Unassigned	Unassigned	Unassigned
ASV1000	10	0	Unassigned	Unassigned	Unassigned	Unassigned	Unassigned	Unassigned	Unassigned
ASV1001	4	0	k__Archaea	p__Crenarchaeota	c__Nitrososphaeria	o__Nitrososphaerales	f__Nitrososphaeraceae	g__unclassified_Nitrososphaeraceae	s__unclassified_Nitrososphaeraceae
ASV1002	4	0	k__Archaea	p__Thermoplasmatota	c__Thermoplasmata	o__Marine_Group_II	f__unclassified_Marine_Group_II	g__unclassified_Marine_Group_II	s__unclassified_Marine_Group_II
ASV1003	4	0	k__Bacteria	p__Bacteroidota	c__Bacteroidia	o__unclassified_Bacteroidia	f__unclassified_Bacteroidia	g__unclassified_Bacteroidia	s__unclassified_Bacteroidia
ASV1004	4	0	k__Bacteria	p__Bacteroidota	c__Bacteroidia	o__Sphingobacteriales	f__Sphingobacteriaceae	g__Sphingobacterium	s__Sphingobacterium_alimentarium
ASV1005	4	0	k__Bacteria	p__Patescibacteria	c__Saccharimonadia	o__Saccharimonadales	f__uncultured_Candidatus_Saccharibacteria_bacterium	g__uncultured_Candidatus_Saccharibacteria_bacterium	s__uncultured_Candidatus_Saccharibacteria_bacterium
ASV1006	4	0	k__Bacteria	p__Proteobacteria	c__Alphaproteobacteria	o__Sphingomonadales	f__Sphingomonadaceae	g__Sphingomonas	s__Sphingomonas_sp._WX113
ASV1007	4	0	k__Bacteria	p__Firmicutes	c__Bacilli	o__Lactobacillales	f__Lactobacillaceae	g__Bombilactobacillus	s__Bombilactobacillus_mellis
ASV1008	4	0	k__Bacteria	p__Firmicutes	c__Bacilli	o__Staphylococcales	f__Staphylococcaceae	g__Staphylococcus	s__Staphylococcus_sp._JPR7
ASV1009	4	0	k__Bacteria	p__Firmicutes	c__Bacilli	o__Lactobacillales	f__Streptococcaceae	g__Streptococcus	s__Streptococcus_hyointestinalis
ASV1010	4	0	k__Bacteria	p__Chloroflexi	c__Anaerolineae	o__Anaerolineales	f__Anaerolineaceae	g__unclassified_Anaerolineaceae	s__uncultured_Chloroflexi_bacterium
ASV1011	4	0	k__Bacteria	p__Firmicutes	c__Limnochordia	o__Limnochordales	f__Limnochordaceae	g__uncultured_compost_bacterium	s__uncultured_compost_bacterium
ASV1012	4	0	k__Bacteria	p__Actinobacteriota	c__Thermoleophilia	o__Gaiellales	f__Gaiellaceae	g__Gaiella	s__actinobacterium_WWH12
ASV1013	4	0	k__Bacteria	p__Chloroflexi	c__unclassified_Chloroflexi	o__unclassified_Chloroflexi	f__unclassified_Chloroflexi	g__unclassified_Chloroflexi	s__unclassified_Chloroflexi
ASV1014	4	0	k__Bacteria	p__Proteobacteria	c__Gammaproteobacteria	o__Burkholderiales	f__unclassified_Burkholderiales	g__unclassified_Burkholderiales	s__unclassified_Burkholderiales
ASV1015	4	0	k__Bacteria	p__Chloroflexi	c__Anaerolineae	o__unclassified_Anaerolineae	f__unclassified_Anaerolineae	g__unclassified_Anaerolineae	s__unclassified_Anaerolineae
ASV1016	4	0	k__Bacteria	p__Acidobacteriota	c__Blastocatellia	o__Pyrinomonadales	f__Pyrinomonadaceae	g__RB41	s__Acidobacteria_bacterium_WWH8
ASV1017	4	0	k__Bacteria	p__Proteobacteria	c__Gammaproteobacteria	o__Enterobacterales	f__Erwiniaceae	g__Pantoea	s__Enterobacteriaceae_bacterium_Gb5
ASV1018	17	0	k__Bacteria	p__Bacteroidota	c__Bacteroidia	o__Flavobacteriales	f__Weeksellaceae	g__Chryseobacterium	s__Chryseobacterium_soldanellicola
ASV1019	4	19	k__Bacteria	p__Bacteroidota	c__Bacteroidia	o__Bacteroidales	f__Muribaculaceae	g__unclassified_Muribaculaceae	s__unclassified_Muribaculaceae
ASV1020	4	0	k__Bacteria	p__Bacteroidota	c__Bacteroidia	o__Bacteroidales	f__Muribaculaceae	g__unclassified_Muribaculaceae	s__unclassified_Muribaculaceae
ASV1021	4	0	k__Bacteria	p__Firmicutes	c__Clostridia	o__Lachnospirales	f__Lachnospiraceae	g__Lachnoclostridium	s__Clostridium_sp.
ASV1022	4	0	k__Bacteria	p__Firmicutes	c__Clostridia	o__Lachnospirales	f__Lachnospiraceae	g__Agathobacter	s__[Eubacterium]_rectale
ASV1023	4	0	k__Bacteria	p__Actinobacteriota	c__Actinobacteria	o__Micrococcales	f__Microbacteriaceae	g__Aurantimicrobium	s__Actinobacteria_bacterium
ASV1024	4	0	k__Bacteria	p__Firmicutes	c__Clostridia	o__Oscillospirales	f__Ruminococcaceae	g__Ruminococcus	s__unclassified_Ruminococcus
ASV1025	4	0	k__Bacteria	p__Firmicutes	c__Clostridia	o__Lachnospirales	f__Lachnospiraceae	g__Murimonas	s__Ruminococcus_lactaris
ASV1026	4	0	k__Bacteria	p__Firmicutes	c__Clostridia	o__Lachnospirales	f__Lachnospiraceae	g__Tyzzerella	s__unclassified_Tyzzerella
ASV1027	4	0	k__Bacteria	p__Firmicutes	c__Clostridia	o__Lachnospirales	f__Lachnospiraceae	g__Dorea	s__Dorea_formicigenerans
ASV1028	4	0	k__Bacteria	p__Proteobacteria	c__Gammaproteobacteria	o__Burkholderiales	f__Nitrosomonadaceae	g__Ellin6067	s__uncultured_proteobacterium
ASV1029	4	0	k__Bacteria	p__Firmicutes	c__Bacilli	o__Lactobacillales	f__Lactobacillaceae	g__Leuconostoc	s__Leuconostoc_citreum
ASV1030	4	0	k__Bacteria	p__Proteobacteria	c__Alphaproteobacteria	o__Sphingomonadales	f__Sphingomonadaceae	g__Sphingomonas	s__Sphingomonas_bacterium_C0297_B0199
ASV1031	4	0	k__Bacteria	p__Proteobacteria	c__Gammaproteobacteria	o__Xanthomonadales	f__Rhodanobacteraceae	g__Dokdonella	s__Dokdonella_koreensis
ASV1032	33	110	k__Bacteria	p__Proteobacteria	c__Alphaproteobacteria	o__Acetobacterales	f__Acetobacteraceae	g__Commensalibacter	s__Acetobacteraceae_bacterium_G7_3_2CCO2
ASV1033	4	0	k__Bacteria	p__Proteobacteria	c__Alphaproteobacteria	o__Dongiales	f__Dongiaceae	g__Dongia	s__uncultured_Dongia_sp.
ASV1034	4	0	k__Bacteria	p__Firmicutes	c__Clostridia	o__Clostridia_vadinBB60_group	f__unclassified_Clostridia_vadinBB60_group	g__unclassified_Clostridia_vadinBB60_group	s__unclassified_Clostridia_vadinBB60_group
ASV1035	4	0	k__Bacteria	p__Firmicutes	c__Clostridia	o__Christensenellales	f__Christensenellaceae	g__unclassified_Christensenellaceae	s__unclassified_Christensenellaceae
ASV1036	4	0	k__Bacteria	p__Firmicutes	c__Clostridia	o__Oscillospirales	f__Oscillospiraceae	g__UCG_005	s__unclassified_UCG_005
ASV1037	4	0	k__Bacteria	p__Synergistota	c__Synergistia	o__Synergistales	f__Synergistaceae	g__EBM_39	s__Proteiniphilum_sp._EBM_39
ASV1038	4	0	k__Bacteria	p__Acidobacteriota	c__Vicinamibacteria	o__Vicinamibacterales	f__Vicinamibacteraceae	g__unclassified_Vicinamibacteraceae	s__unclassified_Vicinamibacteraceae
ASV1039	4	0	k__Bacteria	p__Acidobacteriota	c__Vicinamibacteria	o__Vicinamibacterales	f__unclassified_Vicinamibacterales	g__unclassified_Vicinamibacterales	s__unclassified_Vicinamibacterales
ASV1040	4	0	k__Bacteria	p__Acidobacteriota	c__Vicinamibacteria	o__Vicinamibacterales	f__Vicinamibacteraceae	g__unclassified_Vicinamibacteraceae	s__unclassified_Vicinamibacteraceae
ASV1041	4	0	k__Bacteria	p__Firmicutes	c__Clostridia	o__Oscillospirales	f__unclassified_Oscillospirales	g__unclassified_Oscillospirales	s__unclassified_Oscillospirales
ASV1042	4	0	k__Bacteria	p__Acidobacteriota	c__Holophagae	o__Subgroup_7	f__unclassified_Subgroup_7	g__unclassified_Subgroup_7	s__unclassified_Subgroup_7
ASV1043	4	0	k__Bacteria	p__Proteobacteria	c__Gammaproteobacteria	o__Burkholderiales	f__SC_I_84	g__unclassified_SC_I_84	s__unclassified_SC_I_84
ASV1044	4	0	k__Bacteria	p__Firmicutes	c__Clostridia	o__Oscillospirales	f__Ruminococcaceae	g__Subdoligranulum	s__Ruminococcaceae_bacterium
ASV1045	4	0	k__Bacteria	p__Firmicutes	c__Bacilli	o__RF39	f__uncultured_Lachnospiraceae_bacterium	g__uncultured_Lachnospiraceae_bacterium	s__uncultured_Lachnospiraceae_bacterium
ASV1046	4	0	k__Bacteria	p__Proteobacteria	c__Gammaproteobacteria	o__Burkholderiales	f__Methylophilaceae	g__Candidatus_Methylopumilus	s__Candidatus_Methylopumilus_planktonicus
ASV1047	3	0	Unassigned	Unassigned	Unassigned	Unassigned	Unassigned	Unassigned	Unassigned
ASV1048	3	0	k__Bacteria	p__Proteobacteria	c__Alphaproteobacteria	o__Rhodospirillales	f__AEGEAN_169_marine_group	g__alpha_proteobacterium_HIMB59	s__unclassified_alpha_proteobacterium_HIMB59
ASV1049	3	0	k__Bacteria	p__Acidobacteriota	c__Blastocatellia	o__Blastocatellales	f__Blastocatellaceae	g__Stenotrophobacter	s__Stenotrophobacter_terrae
ASV1050	3	0	k__Bacteria	p__Proteobacteria	c__Gammaproteobacteria	o__Burkholderiales	f__Comamonadaceae	g__Paucibacter	s__Cenchrus_americanus
ASV1051	3	0	Unassigned	Unassigned	Unassigned	Unassigned	Unassigned	Unassigned	Unassigned
ASV1052	3	0	k__Archaea	p__Crenarchaeota	c__Nitrososphaeria	o__Nitrososphaerales	f__Nitrososphaeraceae	g__unclassified_Nitrososphaeraceae	s__unclassified_Nitrososphaeraceae
ASV1053	3	0	k__Bacteria	p__Spirochaetota	c__Spirochaetia	o__Spirochaetales	f__Spirochaetaceae	g__Treponema	s__unclassified_Treponema
ASV1054	3	0	Unassigned	Unassigned	Unassigned	Unassigned	Unassigned	Unassigned	Unassigned
ASV1055	3	0	k__Bacteria	p__Hydrogenedentes	c__Hydrogenedentia	o__Hydrogenedentiales	f__Hydrogenedensaceae	g__unclassified_Hydrogenedensaceae	s__unclassified_Hydrogenedensaceae
ASV1056	3	0	k__Bacteria	p__Actinobacteriota	c__Actinobacteria	o__unclassified_Actinobacteria	f__unclassified_Actinobacteria	g__unclassified_Actinobacteria	s__unclassified_Actinobacteria
ASV1057	3	0	k__Bacteria	p__Firmicutes	c__Bacilli	o__Bacillales	f__unclassified_Bacillales	g__unclassified_Bacillales	s__unclassified_Bacillales
ASV1058	3	0	k__Bacteria	p__Bacteroidota	c__Bacteroidia	o__Sphingobacteriales	f__Sphingobacteriaceae	g__Sphingobacterium	s__unclassified_Sphingobacterium
ASV1059	3	0	k__Bacteria	p__Firmicutes	c__Clostridia	o__Oscillospirales	f__Ruminococcaceae	g__Faecalibacterium	s__Faecalibacterium_prausnitzii
ASV1060	3	0	k__Bacteria	p__Bacteroidota	c__Bacteroidia	o__Bacteroidales	f__Muribaculaceae	g__unclassified_Muribaculaceae	s__unclassified_Muribaculaceae
ASV1061	3	0	k__Bacteria	p__Bacteroidota	c__Bacteroidia	o__Flavobacteriales	f__Flavobacteriaceae	g__Flavobacterium	s__Flavobacterium_sp._TSK36
ASV1062	3	0	k__Bacteria	p__Firmicutes	c__Bacilli	o__Lactobacillales	f__Lactobacillaceae	g__Ligilactobacillus	s__Lactobacillus_sp._C4I2
ASV1063	3	0	k__Bacteria	p__Bacteroidota	c__Bacteroidia	o__Bacteroidales	f__Rikenellaceae	g__Rikenellaceae_RC9_gut_group	s__uncultured_Bacteroidales_bacterium
ASV1064	3	0	k__Bacteria	p__Firmicutes	c__Negativicutes	o__Veillonellales_Selenomonadales	f__Veillonellaceae	g__Dialister	s__Dialister_sp.
ASV1065	3	0	k__Bacteria	p__Firmicutes	c__Clostridia	o__Oscillospirales	f__Ruminococcaceae	g__Ruminococcus	s__Ruminococcus_flavefaciens
ASV1066	3	87	k__Bacteria	p__Proteobacteria	c__Gammaproteobacteria	o__Enterobacterales	f__Morganellaceae	g__Morganella	s__Morganella_morganii
ASV1067	3	0	k__Bacteria	p__Proteobacteria	c__Gammaproteobacteria	o__Enterobacterales	f__Vibrionaceae	g__Vibrio	s__Vibrio_ponticus
ASV1068	3	0	k__Bacteria	p__Actinobacteriota	c__unclassified_Actinobacteriota	o__unclassified_Actinobacteriota	f__unclassified_Actinobacteriota	g__unclassified_Actinobacteriota	s__unclassified_Actinobacteriota
ASV1069	3	0	k__Bacteria	p__Actinobacteriota	c__Actinobacteria	o__Micrococcales	f__unclassified_Micrococcales	g__unclassified_Micrococcales	s__unclassified_Micrococcales
ASV1070	3	0	k__Bacteria	p__unclassified_Bacteria	c__unclassified_Bacteria	o__unclassified_Bacteria	f__unclassified_Bacteria	g__unclassified_Bacteria	s__unclassified_Bacteria
ASV1071	3	0	k__Bacteria	p__Proteobacteria	c__Gammaproteobacteria	o__Pseudomonadales	f__Moraxellaceae	g__Alkanindiges	s__Acinetobacter_sp._IMCC12751
ASV1072	3	0	k__Bacteria	p__Proteobacteria	c__Gammaproteobacteria	o__Pseudomonadales	f__Pseudomonadaceae	g__Pseudomonas	s__Pseudomonas_mendocina
ASV1073	3	0	k__Bacteria	p__Proteobacteria	c__Alphaproteobacteria	o__Acetobacterales	f__Acetobacteraceae	g__Komagataeibacter	s__Komagataeibacter_rhaeticus
ASV1074	3	0	k__Bacteria	p__Proteobacteria	c__Alphaproteobacteria	o__Parvibaculales	f__Parvibaculaceae	g__Candidatus_Phaeomarinobacter	s__Candidatus_Phaeomarinobacter_ectocarpi
ASV1075	3	0	k__Bacteria	p__Proteobacteria	c__Gammaproteobacteria	o__CCD24	f__uncultured_gamma_proteobacterium	g__uncultured_gamma_proteobacterium	s__uncultured_gamma_proteobacterium
ASV1076	3	0	k__Bacteria	p__Synergistota	c__Synergistia	o__Synergistales	f__Synergistaceae	g__Thermovirga	s__Thermovirga_lienii
ASV1077	3	0	k__Bacteria	p__Actinobacteriota	c__Acidimicrobiia	o__Microtrichales	f__Iamiaceae	g__Iamia	s__unclassified_Iamia
ASV1078	3	0	k__Bacteria	p__Proteobacteria	c__Gammaproteobacteria	o__Burkholderiales	f__SC_I_84	g__unclassified_SC_I_84	s__unclassified_SC_I_84
ASV1079	3	0	k__Bacteria	p__Proteobacteria	c__Gammaproteobacteria	o__Burkholderiales	f__Sutterellaceae	g__Parasutterella	s__Burkholderiales_bacterium_YL45
ASV1080	3	0	k__Bacteria	p__Proteobacteria	c__Alphaproteobacteria	o__Rhizobiales	f__Beijerinckiaceae	g__Bosea	s__unclassified_Bosea
ASV1081	3	0	k__Bacteria	p__Proteobacteria	c__Gammaproteobacteria	o__Burkholderiales	f__Rhodocyclaceae	g__Azovibrio	s__Azovibrio_restrictus
ASV1082	3	0	k__Bacteria	p__Firmicutes	c__Clostridia	o__Clostridia_UCG_014	f__uncultured_rumen_bacterium	g__uncultured_rumen_bacterium	s__uncultured_rumen_bacterium
ASV1083	3	0	k__Bacteria	p__Proteobacteria	c__Gammaproteobacteria	o__Burkholderiales	f__Comamonadaceae	g__Rhizobacter	s__Rhizobacter_profundi
ASV1084	3	0	Unassigned	Unassigned	Unassigned	Unassigned	Unassigned	Unassigned	Unassigned
ASV1085	3	0	k__Bacteria	p__Myxococcota	c__Polyangia	o__Polyangiales	f__unclassified_Polyangiales	g__unclassified_Polyangiales	s__unclassified_Polyangiales
ASV1086	3	0	k__Archaea	p__unclassified_Archaea	c__unclassified_Archaea	o__unclassified_Archaea	f__unclassified_Archaea	g__unclassified_Archaea	s__unclassified_Archaea
ASV1087	2	0	k__Bacteria	p__unclassified_Bacteria	c__unclassified_Bacteria	o__unclassified_Bacteria	f__unclassified_Bacteria	g__unclassified_Bacteria	s__unclassified_Bacteria
ASV1088	2	0	k__Archaea	p__Crenarchaeota	c__Bathyarchaeia	o__uncultured_marine_crenarchaeote_E6_3G	f__uncultured_marine_crenarchaeote_E6_3G	g__uncultured_marine_crenarchaeote_E6_3G	s__uncultured_marine_crenarchaeote_E6_3G
ASV1089	2	0	k__Bacteria	p__Proteobacteria	c__Alphaproteobacteria	o__Azospirillales	f__Inquilinaceae	g__Inquilinus	s__Inquilinus_ginsengisoli
ASV1090	2	0	k__Bacteria	p__Proteobacteria	c__Gammaproteobacteria	o__Pseudomonadales	f__SAR86_clade	g__unclassified_SAR86_clade	s__unclassified_SAR86_clade
ASV1091	2	0	k__Bacteria	p__unclassified_Bacteria	c__unclassified_Bacteria	o__unclassified_Bacteria	f__unclassified_Bacteria	g__unclassified_Bacteria	s__unclassified_Bacteria
ASV1092	2	0	k__Bacteria	p__Gemmatimonadota	c__Gemmatimonadetes	o__Gemmatimonadales	f__Gemmatimonadaceae	g__unclassified_Gemmatimonadaceae	s__Gemmatimonadetes_bacterium_WY71
ASV1093	2	0	k__Bacteria	p__Chloroflexi	c__Dehalococcoidia	o__S085	f__uncultured_soil_bacterium	g__uncultured_soil_bacterium	s__uncultured_soil_bacterium
ASV1094	2	0	k__Bacteria	p__Bacteroidota	c__Bacteroidia	o__Cytophagales	f__Microscillaceae	g__Ohtaekwangia	s__Chryseolinea_flava
ASV1095	2	0	k__Bacteria	p__Patescibacteria	c__Saccharimonadia	o__Saccharimonadales	f__unclassified_Saccharimonadales	g__unclassified_Saccharimonadales	s__unclassified_Saccharimonadales
ASV1096	2	0	k__Bacteria	p__Bacteroidota	c__Bacteroidia	o__Bacteroidales	f__Muribaculaceae	g__Muribaculum	s__Muribaculum_intestinale
ASV1097	2	0	k__Archaea	p__Crenarchaeota	c__Bathyarchaeia	o__unclassified_Bathyarchaeia	f__unclassified_Bathyarchaeia	g__unclassified_Bathyarchaeia	s__unclassified_Bathyarchaeia
ASV1098	2	0	Unassigned	Unassigned	Unassigned	Unassigned	Unassigned	Unassigned	Unassigned
ASV1099	2	0	k__Bacteria	p__Nitrospirota	c__Nitrospiria	o__Nitrospirales	f__Nitrospiraceae	g__Nitrospira	s__unclassified_Nitrospira
ASV1100	2	0	k__Bacteria	p__unclassified_Bacteria	c__unclassified_Bacteria	o__unclassified_Bacteria	f__unclassified_Bacteria	g__unclassified_Bacteria	s__unclassified_Bacteria
ASV1101	2	0	k__Bacteria	p__Firmicutes	c__Bacilli	o__Bacillales	f__Salisediminibacteriaceae	g__Salipaludibacillus	s__Bacillus_sp._LCP70
ASV1102	2	0	k__Bacteria	p__Firmicutes	c__Bacilli	o__Lactobacillales	f__Lactobacillaceae	g__Lactobacillus	s__Lactobacillus_helveticus
ASV1103	2	0	k__Bacteria	p__Firmicutes	c__Bacilli	o__Bacillales	f__Bacillaceae	g__Bacillus	s__low_GC_Gram_positive_bacterium_HTA454
ASV1104	2	0	k__Bacteria	p__Desulfobacterota	c__Desulfovibrionia	o__Desulfovibrionales	f__Desulfovibrionaceae	g__Desulfovibrio	s__unclassified_Desulfovibrio
ASV1105	2	0	k__Bacteria	p__Firmicutes	c__Clostridia	o__Peptostreptococcales_Tissierellales	f__Peptostreptococcaceae	g__Romboutsia	s__Clostridium_sp._MC_39
ASV1106	2	0	k__Bacteria	p__Proteobacteria	c__Gammaproteobacteria	o__Pseudomonadales	f__Moraxellaceae	g__Acinetobacter	s__Acinetobacter_johnsonii
ASV1107	2	0	k__Bacteria	p__Bacteroidota	c__Bacteroidia	o__Flavobacteriales	f__Flavobacteriaceae	g__Flavobacterium	s__Flavobacterium_sp._BF86
ASV1108	2	0	k__Bacteria	p__Acidobacteriota	c__Acidobacteriae	o__Elev_16S_1166	f__unclassified_Elev_16S_1166	g__unclassified_Elev_16S_1166	s__unclassified_Elev_16S_1166
ASV1109	2	0	k__Bacteria	p__Firmicutes	c__Bacilli	o__Lactobacillales	f__Lactobacillaceae	g__Limosilactobacillus	s__Limosilactobacillus_oris
ASV1110	2	0	k__Bacteria	p__Patescibacteria	c__ABY1	o__Candidatus_Falkowbacteria	f__uncultured_Parcubacteria_group_bacterium	g__uncultured_Parcubacteria_group_bacterium	s__uncultured_Parcubacteria_group_bacterium
ASV1111	2	0	k__Bacteria	p__Bacteroidota	c__Bacteroidia	o__Bacteroidales	f__Prevotellaceae	g__Prevotellaceae_UCG_003	s__Alloprevotella_sp._feline_oral_taxon_309
ASV1112	2	0	Unassigned	Unassigned	Unassigned	Unassigned	Unassigned	Unassigned	Unassigned
ASV1113	2	0	k__Bacteria	p__Gemmatimonadota	c__Gemmatimonadetes	o__Gemmatimonadales	f__Gemmatimonadaceae	g__unclassified_Gemmatimonadaceae	s__unclassified_Gemmatimonadaceae
ASV1114	2	0	k__Bacteria	p__Actinobacteriota	c__Actinobacteria	o__Bifidobacteriales	f__Bifidobacteriaceae	g__Bifidobacterium	s__Bifidobacterium_pseudocatenulatum
ASV1115	2	0	k__Bacteria	p__Actinobacteriota	c__Actinobacteria	o__Bifidobacteriales	f__Bifidobacteriaceae	g__Bifidobacterium	s__Bifidobacterium_catenulatum
ASV1116	2	0	k__Bacteria	p__Myxococcota	c__Myxococcia	o__Myxococcales	f__Myxococcaceae	g__P3OB_42	s__unclassified_P3OB_42
ASV1117	2	0	k__Bacteria	p__Bacteroidota	c__Bacteroidia	o__Bacteroidales	f__Bacteroidaceae	g__Bacteroides	s__Phocaeicola_paurosaccharolyticus
ASV1118	2	0	k__Bacteria	p__Proteobacteria	c__Alphaproteobacteria	o__Sphingomonadales	f__Sphingomonadaceae	g__Sphingobium	s__Sphingobium_yanoikuyae
ASV1119	2	0	k__Bacteria	p__Proteobacteria	c__Alphaproteobacteria	o__Rhizobiales	f__Rhizobiaceae	g__Mesorhizobium	s__Mesorhizobium_loti
ASV1120	2	0	k__Bacteria	p__Proteobacteria	c__Gammaproteobacteria	o__Burkholderiales	f__unclassified_Burkholderiales	g__unclassified_Burkholderiales	s__unclassified_Burkholderiales
ASV1121	2	0	k__Bacteria	p__Proteobacteria	c__Alphaproteobacteria	o__Rhizobiales	f__Hyphomicrobiaceae	g__Hyphomicrobium	s__Hyphomicrobium_facile
ASV1122	2	0	k__Bacteria	p__Acidobacteriota	c__Vicinamibacteria	o__Vicinamibacterales	f__unclassified_Vicinamibacterales	g__unclassified_Vicinamibacterales	s__unclassified_Vicinamibacterales
ASV1123	2	0	k__Bacteria	p__Proteobacteria	c__Gammaproteobacteria	o__Burkholderiales	f__Burkholderiaceae	g__Burkholderia_Caballeronia_Paraburkholderia	s__Burkholderia_metallica
ASV1124	2	0	k__Bacteria	p__Firmicutes	c__Bacilli	o__RF39	f__uncultured_Erysipelotrichaceae_bacterium	g__uncultured_Erysipelotrichaceae_bacterium	s__uncultured_Erysipelotrichaceae_bacterium
ASV1125	2	0	k__Bacteria	p__Proteobacteria	c__Gammaproteobacteria	o__Burkholderiales	f__Oxalobacteraceae	g__Massilia	s__Janthinobacterium_sp._sptzw18
ASV1126	2	0	k__Bacteria	p__unclassified_Bacteria	c__unclassified_Bacteria	o__unclassified_Bacteria	f__unclassified_Bacteria	g__unclassified_Bacteria	s__unclassified_Bacteria
ASV1127	2	0	k__Archaea	p__Nanoarchaeota	c__Nanoarchaeia	o__Woesearchaeales	f__unclassified_Woesearchaeales	g__unclassified_Woesearchaeales	s__unclassified_Woesearchaeales
ASV1128	2	0	Unassigned	Unassigned	Unassigned	Unassigned	Unassigned	Unassigned	Unassigned
ASV1194	6	4	Unassigned	Unassigned	Unassigned	Unassigned	Unassigned	Unassigned	Unassigned
ASV1195	205	0	k__Bacteria	p__Firmicutes	c__Bacilli	o__Lactobacillales	f__Lactobacillaceae	g__Ligilactobacillus	s__Lactobacillus_salivarius
ASV1196	199	656	k__Bacteria	p__Firmicutes	c__Bacilli	o__Lactobacillales	f__Lactobacillaceae	g__Ligilactobacillus	s__Ligilactobacillus_murinus
ASV1197	169	0	k__Bacteria	p__unclassified_Bacteria	c__unclassified_Bacteria	o__unclassified_Bacteria	f__unclassified_Bacteria	g__unclassified_Bacteria	s__unclassified_Bacteria
ASV1198	160	0	k__Bacteria	p__Proteobacteria	c__Gammaproteobacteria	o__Burkholderiales	f__Comamonadaceae	g__Paucibacter	s__Cenchrus_americanus
ASV1199	94	215	k__Bacteria	p__Proteobacteria	c__Gammaproteobacteria	o__Enterobacterales	f__Yersiniaceae	g__Serratia	s__Serratia_marcescens
ASV1200	103	117	k__Bacteria	p__Deinococcota	c__Deinococci	o__Thermales	f__Thermaceae	g__Thermus	s__Thermus_scotoductus
ASV1201	91	424	k__Bacteria	p__Proteobacteria	c__Gammaproteobacteria	o__Pseudomonadales	f__Moraxellaceae	g__Acinetobacter	s__Acinetobacter_baumannii
ASV1202	125	358	k__Bacteria	p__Desulfobacterota	c__Desulfovibrionia	o__Desulfovibrionales	f__Desulfovibrionaceae	g__unclassified_Desulfovibrionaceae	s__unclassified_Desulfovibrionaceae
ASV1203	134	129	k__Bacteria	p__Firmicutes	c__Clostridia	o__Clostridia_vadinBB60_group	f__unclassified_Clostridia_vadinBB60_group	g__unclassified_Clostridia_vadinBB60_group	s__unclassified_Clostridia_vadinBB60_group
ASV1204	107	80	k__Bacteria	p__Campylobacterota	c__Campylobacteria	o__Campylobacterales	f__Arcobacteraceae	g__Arcobacter	s__Aliarcobacter_butzleri
ASV1205	73	33	k__Bacteria	p__Proteobacteria	c__Alphaproteobacteria	o__Sphingomonadales	f__Sphingomonadaceae	g__Sphingomonas	s__Sphingomonas_echinoides
ASV1206	71	165	k__Bacteria	p__Bacteroidota	c__Bacteroidia	o__Bacteroidales	f__Prevotellaceae	g__Prevotella_9	s__Prevotella_copri
ASV1207	70	0	k__Bacteria	p__Fusobacteriota	c__Fusobacteriia	o__Fusobacteriales	f__Fusobacteriaceae	g__Cetobacterium	s__Cetobacterium_somerae
ASV1208	144	362	k__Bacteria	p__Proteobacteria	c__Gammaproteobacteria	o__Enterobacterales	f__Enterobacteriaceae	g__Klebsiella	s__Klebsiella_pneumoniae
ASV1209	67	43	k__Bacteria	p__Bacteroidota	c__Bacteroidia	o__Bacteroidales	f__Bacteroidaceae	g__Bacteroides	s__Bacteroides_acidifaciens
ASV1210	66	0	k__Bacteria	p__Firmicutes	c__Bacilli	o__Erysipelotrichales	f__Erysipelotrichaceae	g__Dubosiella	s__unclassified_Dubosiella
ASV1211	63	0	k__Bacteria	p__Proteobacteria	c__Alphaproteobacteria	o__Rhizobiales	f__Rhizobiaceae	g__Ensifer	s__Ensifer_adhaerens
ASV1212	62	0	k__Bacteria	p__Firmicutes	c__Clostridia	o__Oscillospirales	f__Ruminococcaceae	g__Faecalibacterium	s__Faecalibacterium_sp.
ASV1213	58	0	k__Bacteria	p__Firmicutes	c__Bacilli	o__Lactobacillales	f__Streptococcaceae	g__Streptococcus	s__Streptococcus_mitis
ASV1214	57	16	k__Bacteria	p__Proteobacteria	c__Gammaproteobacteria	o__Burkholderiales	f__Comamonadaceae	g__Hydrogenophaga	s__Hydrogenophaga_sp._GPTSA100_12
ASV1215	69	0	k__Bacteria	p__Bacteroidota	c__Bacteroidia	o__unclassified_Bacteroidia	f__unclassified_Bacteroidia	g__unclassified_Bacteroidia	s__unclassified_Bacteroidia
ASV1216	55	0	k__Bacteria	p__Firmicutes	c__Clostridia	o__Clostridia_vadinBB60_group	f__uncultured_Firmicutes_bacterium	g__uncultured_Firmicutes_bacterium	s__uncultured_Firmicutes_bacterium
ASV1217	55	0	k__Bacteria	p__Proteobacteria	c__Gammaproteobacteria	o__Pseudomonadales	f__Moraxellaceae	g__Psychrobacter	s__Psychrobacter_maritimus
ASV1218	54	0	k__Bacteria	p__Proteobacteria	c__Gammaproteobacteria	o__Enterobacterales	f__Erwiniaceae	g__Pantoea	s__Pantoea_agglomerans
ASV1219	69	0	k__Bacteria	p__Proteobacteria	c__Gammaproteobacteria	o__Enterobacterales	f__Vibrionaceae	g__Vibrio	s__Vibrio_parahaemolyticus
ASV1220	51	46	k__Bacteria	p__Firmicutes	c__Bacilli	o__Bacillales	f__Salisediminibacteriaceae	g__Salipaludibacillus	s__Evansella_cellulosilytica
ASV1221	51	0	k__Bacteria	p__Firmicutes	c__Negativicutes	o__Veillonellales_Selenomonadales	f__Selenomonadaceae	g__Megamonas	s__Megamonas_funiformis
ASV1222	51	0	k__Bacteria	p__Bacteroidota	c__Bacteroidia	o__Bacteroidales	f__Muribaculaceae	g__unclassified_Muribaculaceae	s__unclassified_Muribaculaceae
ASV1223	50	33	k__Bacteria	p__Firmicutes	c__Negativicutes	o__Veillonellales_Selenomonadales	f__Veillonellaceae	g__Megasphaera	s__Megasphaera_cf._elsdenii
ASV1224	49	0	k__Bacteria	p__Bacteroidota	c__Bacteroidia	o__Bacteroidales	f__Prevotellaceae	g__Prevotellaceae_NK3B31_group	s__unclassified_Prevotellaceae_NK3B31_group
ASV1225	49	30	k__Bacteria	p__Actinobacteriota	c__Actinobacteria	o__Streptomycetales	f__Streptomycetaceae	g__Streptomyces	s__Streptomyces_nanshensis
ASV1226	48	0	k__Bacteria	p__Firmicutes	c__Bacilli	o__Lactobacillales	f__Streptococcaceae	g__Lactococcus	s__Lactococcus_lactis
ASV1227	48	0	k__Bacteria	p__Proteobacteria	c__Gammaproteobacteria	o__Enterobacterales	f__Enterobacteriaceae	g__Plesiomonas	s__Plesiomonas_shigelloides
ASV1228	47	0	k__Bacteria	p__Verrucomicrobiota	c__Verrucomicrobiae	o__Chthoniobacterales	f__Chthoniobacteraceae	g__Candidatus_Udaeobacter	s__Spartobacteria_bacterium_WX31
ASV1229	46	0	k__Bacteria	p__Planctomycetota	c__Phycisphaerae	o__Phycisphaerales	f__Phycisphaeraceae	g__CL500_3	s__unclassified_CL500_3
ASV1230	46	0	k__Bacteria	p__Bacteroidota	c__Bacteroidia	o__Chitinophagales	f__Chitinophagaceae	g__unclassified_Chitinophagaceae	s__unclassified_Chitinophagaceae
ASV1231	46	7	k__Bacteria	p__Verrucomicrobiota	c__Verrucomicrobiae	o__Verrucomicrobiales	f__Akkermansiaceae	g__Akkermansia	s__Akkermansia_glycaniphila
ASV1232	45	0	k__Bacteria	p__unclassified_Bacteria	c__unclassified_Bacteria	o__unclassified_Bacteria	f__unclassified_Bacteria	g__unclassified_Bacteria	s__unclassified_Bacteria
ASV1233	45	0	k__Bacteria	p__Proteobacteria	c__Gammaproteobacteria	o__Pseudomonadales	f__Pseudomonadaceae	g__Pseudomonas	s__Pseudomonas_sp._WR1_08
ASV1234	44	0	k__Bacteria	p__Proteobacteria	c__Gammaproteobacteria	o__Pseudomonadales	f__Pseudomonadaceae	g__Pseudomonas	s__Pseudomonas_koreensis
ASV1235	44	13	k__Bacteria	p__Actinobacteriota	c__Actinobacteria	o__Pseudonocardiales	f__Pseudonocardiaceae	g__Saccharopolyspora	s__unclassified_Saccharopolyspora
ASV1236	43	0	k__Bacteria	p__Bacteroidota	c__Bacteroidia	o__Bacteroidales	f__Rikenellaceae	g__Rikenella	s__uncultured_Rikenellaceae_bacterium
ASV1237	43	0	k__Bacteria	p__Firmicutes	c__Clostridia	o__Lachnospirales	f__Lachnospiraceae	g__Blautia	s__Lachnospiraceae_bacterium_DW59
ASV1238	42	0	k__Bacteria	p__Firmicutes	c__Bacilli	o__Bacillales	f__Salisediminibacteriaceae	g__Salipaludibacillus	s__Salipaludibacillus_agaradhaerens
ASV1239	42	0	k__Bacteria	p__Verrucomicrobiota	c__Verrucomicrobiae	o__Verrucomicrobiales	f__Akkermansiaceae	g__Akkermansia	s__Akkermansia_muciniphila
ASV1240	42	0	k__Bacteria	p__Planctomycetota	c__Planctomycetes	o__Gemmatales	f__Gemmataceae	g__unclassified_Gemmataceae	s__unclassified_Gemmataceae
ASV1241	42	0	k__Bacteria	p__Firmicutes	c__Clostridia	o__Clostridia_UCG_014	f__unclassified_Clostridia_UCG_014	g__unclassified_Clostridia_UCG_014	s__unclassified_Clostridia_UCG_014
ASV1242	71	28	k__Bacteria	p__Proteobacteria	c__Alphaproteobacteria	o__Sphingomonadales	f__Sphingomonadaceae	g__Sphingomonas	s__Sphingomonas_limnosediminicola
ASV1243	42	35	k__Bacteria	p__Proteobacteria	c__Alphaproteobacteria	o__Rhodobacterales	f__Rhodobacteraceae	g__Roseobacter	s__Roseobacter_bacterium_MB_CZ9
ASV1244	42	0	k__Bacteria	p__Proteobacteria	c__Gammaproteobacteria	o__Burkholderiales	f__Comamonadaceae	g__Ramlibacter	s__Ramlibacter_henchirensis
ASV1245	41	0	k__Bacteria	p__Acidobacteriota	c__Blastocatellia	o__Pyrinomonadales	f__Pyrinomonadaceae	g__RB41	s__unclassified_RB41
ASV1246	41	0	k__Bacteria	p__Gemmatimonadota	c__Gemmatimonadetes	o__Gemmatimonadales	f__Gemmatimonadaceae	g__unclassified_Gemmatimonadaceae	s__unclassified_Gemmatimonadaceae
ASV1247	40	0	k__Bacteria	p__Firmicutes	c__Bacilli	o__Bacillales	f__Planococcaceae	g__Sporosarcina	s__Sporosarcina_pasteurii
ASV1248	39	0	k__Bacteria	p__Bacteroidota	c__Bacteroidia	o__Bacteroidales	f__Muribaculaceae	g__unclassified_Muribaculaceae	s__unclassified_Muribaculaceae
ASV1249	39	0	k__Bacteria	p__unclassified_Bacteria	c__unclassified_Bacteria	o__unclassified_Bacteria	f__unclassified_Bacteria	g__unclassified_Bacteria	s__unclassified_Bacteria
ASV1250	38	32	k__Bacteria	p__Campylobacterota	c__Campylobacteria	o__Campylobacterales	f__Helicobacteraceae	g__Helicobacter	s__Helicobacter_typhlonius
ASV1251	38	0	k__Bacteria	p__Bacteroidota	c__Bacteroidia	o__Bacteroidales	f__Rikenellaceae	g__Alistipes	s__Alistipes_massiliensis
ASV1252	38	0	k__Bacteria	p__Proteobacteria	c__Gammaproteobacteria	o__Enterobacterales	f__Vibrionaceae	g__Vibrio	s__Vibrio_mytili
ASV1253	38	57	k__Bacteria	p__Firmicutes	c__Clostridia	o__Oscillospirales	f__[Eubacterium]_coprostanoligenes_group	g__unclassified_[Eubacterium]_coprostanoligenes_group	s__unclassified_[Eubacterium]_coprostanoligenes_group
ASV1254	38	0	k__Bacteria	p__Firmicutes	c__Clostridia	o__Lachnospirales	f__Lachnospiraceae	g__28_4	s__Kineothrix_alysoides
ASV1255	38	0	k__Bacteria	p__Myxococcota	c__Polyangia	o__Haliangiales	f__Haliangiaceae	g__Haliangium	s__unclassified_Haliangium
ASV1256	37	0	k__Bacteria	p__Spirochaetota	c__Spirochaetia	o__Spirochaetales	f__Spirochaetaceae	g__Treponema	s__unclassified_Treponema
ASV1257	37	0	k__Bacteria	p__Firmicutes	c__Bacilli	o__Bacillales	f__Bacillaceae	g__Bacillus	s__Bacillus_longiquaesitum
ASV1258	37	0	k__Bacteria	p__Bacteroidota	c__Bacteroidia	o__Bacteroidales	f__Muribaculaceae	g__unclassified_Muribaculaceae	s__unclassified_Muribaculaceae
ASV1259	37	0	k__Bacteria	p__Proteobacteria	c__Gammaproteobacteria	o__Enterobacterales	f__Erwiniaceae	g__Pantoea	s__Pantoea_sp._NCCP_156
ASV1260	37	0	k__Bacteria	p__Actinobacteriota	c__Actinobacteria	o__Bifidobacteriales	f__Bifidobacteriaceae	g__Bifidobacterium	s__Bifidobacterium_animalis
ASV1261	37	51	k__Bacteria	p__Actinobacteriota	c__Actinobacteria	o__Corynebacteriales	f__Corynebacteriaceae	g__Corynebacterium	s__Corynebacterium_aurimucosum
ASV1262	37	0	k__Bacteria	p__Firmicutes	c__Clostridia	o__Oscillospirales	f__Ruminococcaceae	g__unclassified_Ruminococcaceae	s__unclassified_Ruminococcaceae
ASV1263	37	0	k__Bacteria	p__Firmicutes	c__Clostridia	o__Oscillospirales	f__Ruminococcaceae	g__Subdoligranulum	s__unclassified_Subdoligranulum
ASV1264	37	149	k__Bacteria	p__Desulfobacterota	c__Desulfovibrionia	o__Desulfovibrionales	f__Desulfovibrionaceae	g__Desulfovibrio	s__unclassified_Desulfovibrio
ASV1265	37	0	k__Bacteria	p__Proteobacteria	c__Alphaproteobacteria	o__Rhizobiales	f__Rhizobiaceae	g__Mesorhizobium	s__Mesorhizobium_sp.
ASV1266	37	0	k__Bacteria	p__Proteobacteria	c__Gammaproteobacteria	o__Pseudomonadales	f__Moraxellaceae	g__Acinetobacter	s__Acinetobacter_modestus
ASV1267	85	36	k__Bacteria	p__Actinobacteriota	c__Actinobacteria	o__Pseudonocardiales	f__Pseudonocardiaceae	g__Saccharopolyspora	s__Saccharopolyspora_lacisalsi
ASV1268	37	0	k__Bacteria	p__Proteobacteria	c__Gammaproteobacteria	o__Burkholderiales	f__Comamonadaceae	g__Limnohabitans	s__Limnohabitans_sp._DOUB1
ASV1269	36	0	k__Bacteria	p__Actinobacteriota	c__Actinobacteria	o__Streptomycetales	f__Streptomycetaceae	g__Streptomyces	s__Streptomyces_diastaticus
ASV1270	36	0	k__Bacteria	p__Firmicutes	c__Clostridia	o__Oscillospirales	f__Oscillospiraceae	g__UCG_005	s__uncultured_rumen_bacterium
ASV1271	36	102	k__Bacteria	p__Firmicutes	c__Clostridia	o__Oscillospirales	f__Oscillospiraceae	g__unclassified_Oscillospiraceae	s__unclassified_Oscillospiraceae
ASV1272	36	0	k__Bacteria	p__Firmicutes	c__Clostridia	o__Oscillospirales	f__Oscillospiraceae	g__UCG_005	s__unclassified_UCG_005
ASV1273	36	0	k__Bacteria	p__Acidobacteriota	c__Holophagae	o__Subgroup_7	f__unclassified_Subgroup_7	g__unclassified_Subgroup_7	s__unclassified_Subgroup_7
ASV1274	35	0	k__Bacteria	p__unclassified_Bacteria	c__unclassified_Bacteria	o__unclassified_Bacteria	f__unclassified_Bacteria	g__unclassified_Bacteria	s__unclassified_Bacteria
ASV1275	35	0	k__Bacteria	p__Fusobacteriota	c__Fusobacteriia	o__Fusobacteriales	f__Fusobacteriaceae	g__Cetobacterium	s__Cetobacterium_somerae
ASV1276	65	0	k__Bacteria	p__Proteobacteria	c__Gammaproteobacteria	o__Enterobacterales	f__Vibrionaceae	g__Photobacterium	s__Photobacterium_damselae
ASV1277	35	0	k__Bacteria	p__Proteobacteria	c__Alphaproteobacteria	o__Rhodospirillales	f__unclassified_Rhodospirillales	g__unclassified_Rhodospirillales	s__unclassified_Rhodospirillales
ASV1278	35	0	k__Bacteria	p__Actinobacteriota	c__Thermoleophilia	o__Solirubrobacterales	f__67_14	g__unclassified_67_14	s__unclassified_67_14
ASV1279	35	0	k__Bacteria	p__unclassified_Bacteria	c__unclassified_Bacteria	o__unclassified_Bacteria	f__unclassified_Bacteria	g__unclassified_Bacteria	s__unclassified_Bacteria
ASV1280	35	0	k__Bacteria	p__Methylomirabilota	c__Methylomirabilia	o__Rokubacteriales	f__uncultured_soil_bacterium	g__uncultured_soil_bacterium	s__uncultured_soil_bacterium
ASV1281	34	0	k__Bacteria	p__unclassified_Bacteria	c__unclassified_Bacteria	o__unclassified_Bacteria	f__unclassified_Bacteria	g__unclassified_Bacteria	s__unclassified_Bacteria
ASV1282	34	0	k__Bacteria	p__Firmicutes	c__Bacilli	o__Lactobacillales	f__Streptococcaceae	g__Streptococcus	s__Streptococcus_macedonicus
ASV1283	34	0	k__Bacteria	p__Planctomycetota	c__Planctomycetes	o__unclassified_Planctomycetes	f__unclassified_Planctomycetes	g__unclassified_Planctomycetes	s__unclassified_Planctomycetes
ASV1284	34	0	k__Bacteria	p__Chloroflexi	c__unclassified_Chloroflexi	o__unclassified_Chloroflexi	f__unclassified_Chloroflexi	g__unclassified_Chloroflexi	s__unclassified_Chloroflexi
ASV1285	34	0	k__Bacteria	p__Bacteroidota	c__Bacteroidia	o__Bacteroidales	f__Bacteroidaceae	g__Bacteroides	s__Bacteroides_acidifaciens
ASV1286	34	2	k__Bacteria	p__Firmicutes	c__Clostridia	o__Christensenellales	f__Christensenellaceae	g__Christensenellaceae_R_7_group	s__unclassified_Christensenellaceae_R_7_group
ASV1287	34	30	k__Bacteria	p__Firmicutes	c__Negativicutes	o__Veillonellales_Selenomonadales	f__Selenomonadaceae	g__Megamonas	s__Megamonas_funiformis
ASV1288	34	0	k__Bacteria	p__Acidobacteriota	c__Acidobacteriae	o__Subgroup_2	f__uncultured_forest_soil_bacterium	g__uncultured_forest_soil_bacterium	s__uncultured_forest_soil_bacterium
ASV1289	34	0	k__Bacteria	p__Acidobacteriota	c__Acidobacteriae	o__Subgroup_2	f__unclassified_Subgroup_2	g__unclassified_Subgroup_2	s__unclassified_Subgroup_2
ASV1290	34	0	k__Bacteria	p__Acidobacteriota	c__Vicinamibacteria	o__Vicinamibacterales	f__Vicinamibacteraceae	g__uncultured_bacterium_gp6	s__uncultured_bacterium_gp6
ASV1291	33	170	k__Bacteria	p__Firmicutes	c__Bacilli	o__Bacillales	f__Salisediminibacteriaceae	g__Salipaludibacillus	s__Salipaludibacillus_aurantiacus
ASV1292	33	0	k__Bacteria	p__Firmicutes	c__Bacilli	o__Lactobacillales	f__Lactobacillaceae	g__Weissella	s__Weissella_thailandensis
ASV1293	33	0	k__Bacteria	p__Firmicutes	c__Bacilli	o__Lactobacillales	f__Streptococcaceae	g__Streptococcus	s__Streptococcus_parasanguinis
ASV1294	33	0	k__Bacteria	p__unclassified_Bacteria	c__unclassified_Bacteria	o__unclassified_Bacteria	f__unclassified_Bacteria	g__unclassified_Bacteria	s__unclassified_Bacteria
ASV1295	33	0	k__Bacteria	p__Planctomycetota	c__Planctomycetes	o__Gemmatales	f__Gemmataceae	g__unclassified_Gemmataceae	s__unclassified_Gemmataceae
ASV1296	33	0	k__Bacteria	p__Bacteroidota	c__Bacteroidia	o__Bacteroidales	f__Dysgonomonadaceae	g__Proteiniphilum	s__Bacteroidetes_bacterium_GWC1_47_7
ASV1297	33	0	k__Bacteria	p__Bacteroidota	c__Bacteroidia	o__Bacteroidales	f__Muribaculaceae	g__uncultured_Bacteroidales_bacterium	s__uncultured_Bacteroidales_bacterium
ASV1298	33	0	k__Bacteria	p__Actinobacteriota	c__Actinobacteria	o__Micrococcales	f__Cellulomonadaceae	g__Cellulomonas	s__actinobacterium_IR1
ASV1299	33	0	k__Bacteria	p__Proteobacteria	c__Gammaproteobacteria	o__Enterobacterales	f__Shewanellaceae	g__Shewanella	s__Shewanella_baltica
ASV1300	33	0	k__Bacteria	p__Actinobacteriota	c__Actinobacteria	o__Frankiales	f__Geodermatophilaceae	g__Blastococcus	s__Blastococcus_endophyticus
ASV1301	33	0	k__Bacteria	p__Cyanobacteria	c__Cyanobacteriia	o__Cyanobacteriales	f__unclassified_Cyanobacteriales	g__unclassified_Cyanobacteriales	s__unclassified_Cyanobacteriales
ASV1302	44	0	k__Bacteria	p__Firmicutes	c__Bacilli	o__Lactobacillales	f__Lactobacillaceae	g__Lactobacillus	s__Lactobacillus_crispatus
ASV1303	32	0	k__Bacteria	p__Latescibacterota	c__Latescibacteria	o__Latescibacterales	f__Latescibacteraceae	g__unclassified_Latescibacteraceae	s__unclassified_Latescibacteraceae
ASV1304	32	0	k__Bacteria	p__Acidobacteriota	c__Acidobacteriae	o__Solibacterales	f__Solibacteraceae	g__Candidatus_Solibacter	s__Candidatus_Solibacter_bacterium_Ellin6505
ASV1305	32	0	k__Bacteria	p__Proteobacteria	c__Gammaproteobacteria	o__Burkholderiales	f__Comamonadaceae	g__Paucibacter	s__Cenchrus_americanus
ASV1306	32	0	k__Bacteria	p__Firmicutes	c__Clostridia	o__Lachnospirales	f__Lachnospiraceae	g__28_4	s__Kineothrix_alysoides
ASV1307	32	0	k__Bacteria	p__Acidobacteriota	c__Acidobacteriae	o__Subgroup_2	f__uncultured_forest_soil_bacterium	g__uncultured_forest_soil_bacterium	s__uncultured_forest_soil_bacterium
ASV1308	32	0	k__Bacteria	p__Acidobacteriota	c__Acidobacteriae	o__Bryobacterales	f__Bryobacteraceae	g__Bryobacter	s__unclassified_Bryobacter
ASV1309	32	0	k__Bacteria	p__Acidobacteriota	c__Acidobacteriae	o__Solibacterales	f__Solibacteraceae	g__Candidatus_Solibacter	s__Candidatus_Solibacter_bacterium_Ellin7504
ASV1310	32	0	k__Bacteria	p__Cyanobacteria	c__Cyanobacteriia	o__Cyanobacteriales	f__Chroococcidiopsaceae	g__Chroococcidiopsis_CC1	s__Chroococcidiopsis_sp._CC1
ASV1311	32	0	k__Bacteria	p__unclassified_Bacteria	c__unclassified_Bacteria	o__unclassified_Bacteria	f__unclassified_Bacteria	g__unclassified_Bacteria	s__unclassified_Bacteria
ASV1312	31	0	k__Bacteria	p__Bacteroidota	c__Bacteroidia	o__Chitinophagales	f__Chitinophagaceae	g__Ferruginibacter	s__unclassified_Ferruginibacter
ASV1313	31	0	k__Bacteria	p__Patescibacteria	c__Parcubacteria	o__Candidatus_Kaiserbacteria	f__uncultured_prokaryote	g__uncultured_prokaryote	s__uncultured_prokaryote
ASV1314	31	0	k__Bacteria	p__Planctomycetota	c__Planctomycetes	o__Gemmatales	f__Gemmataceae	g__unclassified_Gemmataceae	s__unclassified_Gemmataceae
ASV1315	31	0	k__Bacteria	p__Bacteroidota	c__Bacteroidia	o__Bacteroidales	f__Muribaculaceae	g__Muribaculum	s__Muribaculum_intestinale
ASV1316	31	15	k__Bacteria	p__Desulfobacterota	c__Desulfovibrionia	o__Desulfovibrionales	f__Desulfovibrionaceae	g__unclassified_Desulfovibrionaceae	s__unclassified_Desulfovibrionaceae
ASV1317	31	0	k__Bacteria	p__Firmicutes	c__Clostridia	o__Oscillospirales	f__UCG_010	g__unclassified_UCG_010	s__unclassified_UCG_010
ASV1318	31	0	k__Bacteria	p__Firmicutes	c__Bacilli	o__Lactobacillales	f__Lactobacillaceae	g__Lactobacillus	s__Lactobacillus_gasseri
ASV1319	31	0	k__Bacteria	p__Firmicutes	c__Clostridia	o__Eubacteriales	f__Anaerofustaceae	g__Anaerofustis	s__unclassified_Anaerofustis
ASV1320	31	0	k__Bacteria	p__Gemmatimonadota	c__Gemmatimonadetes	o__Gemmatimonadales	f__Gemmatimonadaceae	g__unclassified_Gemmatimonadaceae	s__unclassified_Gemmatimonadaceae
ASV1321	31	0	k__Bacteria	p__Myxococcota	c__Polyangia	o__Polyangiales	f__Polyangiaceae	g__unclassified_Polyangiaceae	s__unclassified_Polyangiaceae
ASV1322	31	0	k__Bacteria	p__Proteobacteria	c__Gammaproteobacteria	o__Burkholderiales	f__Sutterellaceae	g__Sutterella	s__Sutterella_sp._252
ASV1323	30	0	k__Bacteria	p__unclassified_Bacteria	c__unclassified_Bacteria	o__unclassified_Bacteria	f__unclassified_Bacteria	g__unclassified_Bacteria	s__unclassified_Bacteria
ASV1324	30	0	k__Bacteria	p__Bacteroidota	c__Bacteroidia	o__Bacteroidales	f__Bacteroidales_BS11_gut_group	g__unclassified_Bacteroidales_BS11_gut_group	s__unclassified_Bacteroidales_BS11_gut_group
ASV1325	30	0	k__Bacteria	p__Acidobacteriota	c__Vicinamibacteria	o__Vicinamibacterales	f__unclassified_Vicinamibacterales	g__unclassified_Vicinamibacterales	s__unclassified_Vicinamibacterales
ASV1326	30	0	k__Bacteria	p__Firmicutes	c__Clostridia	o__Lachnospirales	f__Lachnospiraceae	g__28_4	s__Kineothrix_alysoides
ASV1327	30	0	k__Bacteria	p__Fusobacteriota	c__Fusobacteriia	o__Fusobacteriales	f__Fusobacteriaceae	g__Cetobacterium	s__unclassified_Cetobacterium
ASV1328	30	0	k__Bacteria	p__Proteobacteria	c__Alphaproteobacteria	o__Acetobacterales	f__Acetobacteraceae	g__Acidisphaera	s__Acidisphaera_rubrifaciens
ASV1329	30	98	k__Bacteria	p__Proteobacteria	c__Alphaproteobacteria	o__Rhizobiales	f__Devosiaceae	g__Pelagibacterium	s__Pelagibacterium_sp.
ASV1330	30	0	k__Bacteria	p__Firmicutes	c__Clostridia	o__Clostridia_vadinBB60_group	f__unclassified_Clostridia_vadinBB60_group	g__unclassified_Clostridia_vadinBB60_group	s__unclassified_Clostridia_vadinBB60_group
ASV1331	30	0	k__Bacteria	p__Gemmatimonadota	c__unclassified_Gemmatimonadota	o__unclassified_Gemmatimonadota	f__unclassified_Gemmatimonadota	g__unclassified_Gemmatimonadota	s__unclassified_Gemmatimonadota
ASV1332	30	0	k__Bacteria	p__Firmicutes	c__Clostridia	o__Oscillospirales	f__Oscillospiraceae	g__UCG_005	s__unclassified_UCG_005
ASV1333	30	0	k__Bacteria	p__Actinobacteriota	c__Thermoleophilia	o__unclassified_Thermoleophilia	f__unclassified_Thermoleophilia	g__unclassified_Thermoleophilia	s__unclassified_Thermoleophilia
ASV1334	30	0	k__Bacteria	p__Acidobacteriota	c__Vicinamibacteria	o__Vicinamibacterales	f__unclassified_Vicinamibacterales	g__unclassified_Vicinamibacterales	s__unclassified_Vicinamibacterales
ASV1335	30	0	k__Bacteria	p__Proteobacteria	c__Gammaproteobacteria	o__Burkholderiales	f__Rhodocyclaceae	g__Thauera	s__Thauera_phenolivorans
ASV1336	30	0	k__Bacteria	p__Gemmatimonadota	c__Longimicrobia	o__Longimicrobiales	f__Longimicrobiaceae	g__unclassified_Longimicrobiaceae	s__unclassified_Longimicrobiaceae
ASV1337	30	0	k__Bacteria	p__Firmicutes	c__Bacilli	o__Erysipelotrichales	f__Erysipelatoclostridiaceae	g__Erysipelotrichaceae_UCG_003	s__unclassified_Erysipelotrichaceae_UCG_003
ASV1338	43	0	k__Bacteria	p__Firmicutes	c__Bacilli	o__Erysipelotrichales	f__Erysipelotrichaceae	g__unclassified_Erysipelotrichaceae	s__unclassified_Erysipelotrichaceae
ASV1339	29	0	k__Bacteria	p__Firmicutes	c__Bacilli	o__Erysipelotrichales	f__Erysipelatoclostridiaceae	g__Erysipelatoclostridium	s__unclassified_Erysipelatoclostridium
ASV1340	29	0	k__Bacteria	p__Verrucomicrobiota	c__Chlamydiae	o__Chlamydiales	f__Parachlamydiaceae	g__Neochlamydia	s__unclassified_Neochlamydia
ASV1341	29	40	k__Bacteria	p__Verrucomicrobiota	c__Verrucomicrobiae	o__Chthoniobacterales	f__Terrimicrobiaceae	g__Terrimicrobium	s__Terrimicrobium_sacchariphilum
ASV1342	29	0	k__Bacteria	p__Bacteroidota	c__Bacteroidia	o__Cytophagales	f__Hymenobacteraceae	g__Hymenobacter	s__Hymenobacter_bucti
ASV1343	29	0	k__Bacteria	p__Proteobacteria	c__Alphaproteobacteria	o__Rhizobiales	f__Xanthobacteraceae	g__Bradyrhizobium	s__Bradyrhizobium_sp.
ASV1344	29	0	k__Bacteria	p__Firmicutes	c__Clostridia	o__Lachnospirales	f__Lachnospiraceae	g__[Ruminococcus]_torques_group	s__Lachnospiraceae_bacterium
ASV1345	29	0	k__Bacteria	p__Firmicutes	c__Bacilli	o__Erysipelotrichales	f__Erysipelotrichaceae	g__Turicibacter	s__Turicibacter_sp._LA61
ASV1346	29	0	k__Bacteria	p__Myxococcota	c__Polyangia	o__Haliangiales	f__Haliangiaceae	g__Haliangium	s__unclassified_Haliangium
ASV1347	29	0	k__Bacteria	p__Proteobacteria	c__Alphaproteobacteria	o__Rhodospirillales	f__Rhodospirillaceae	g__unclassified_Rhodospirillaceae	s__unclassified_Rhodospirillaceae
ASV1348	29	0	k__Bacteria	p__Proteobacteria	c__Alphaproteobacteria	o__Reyranellales	f__Reyranellaceae	g__Reyranella	s__Reyranella_sp.
ASV1349	29	141	k__Bacteria	p__Firmicutes	c__Clostridia	o__Clostridia_vadinBB60_group	f__unclassified_Clostridia_vadinBB60_group	g__unclassified_Clostridia_vadinBB60_group	s__unclassified_Clostridia_vadinBB60_group
ASV1350	29	0	k__Bacteria	p__Firmicutes	c__Clostridia	o__Oscillospirales	f__Oscillospiraceae	g__UCG_002	s__Ruminococcaceae_bacterium_LM158
ASV1351	29	0	k__Bacteria	p__Actinobacteriota	c__Thermoleophilia	o__Solirubrobacterales	f__67_14	g__unclassified_67_14	s__unclassified_67_14
ASV1352	29	0	k__Bacteria	p__Acidobacteriota	c__Vicinamibacteria	o__Vicinamibacterales	f__Vicinamibacteraceae	g__unclassified_Vicinamibacteraceae	s__unclassified_Vicinamibacteraceae
ASV1353	29	0	k__Bacteria	p__Proteobacteria	c__Gammaproteobacteria	o__Burkholderiales	f__Neisseriaceae	g__Snodgrassella	s__Snodgrassella_alvi
ASV1354	29	0	k__Bacteria	p__Firmicutes	c__Clostridia	o__Lachnospirales	f__Lachnospiraceae	g__unclassified_Lachnospiraceae	s__unclassified_Lachnospiraceae
ASV1355	28	23	k__Bacteria	p__Firmicutes	c__Bacilli	o__Bacillales	f__Marinococcaceae	g__Salsuginibacillus	s__Salsuginibacillus_kocurii
ASV1356	28	0	k__Bacteria	p__Firmicutes	c__Bacilli	o__Lactobacillales	f__unclassified_Lactobacillales	g__unclassified_Lactobacillales	s__unclassified_Lactobacillales
ASV1357	28	166	k__Bacteria	p__Bacteroidota	c__Bacteroidia	o__Bacteroidales	f__Bacteroidaceae	g__Bacteroides	s__Phocaeicola_paurosaccharolyticus
ASV1358	28	0	k__Bacteria	p__Bacteroidota	c__Bacteroidia	o__Bacteroidales	f__Bacteroidales_UCG_001	g__unclassified_Bacteroidales_UCG_001	s__unclassified_Bacteroidales_UCG_001
ASV1359	28	0	k__Bacteria	p__Bacteroidota	c__Bacteroidia	o__Bacteroidales	f__Prevotellaceae	g__Prevotellaceae_UCG_001	s__unclassified_Prevotellaceae_UCG_001
ASV1360	28	0	k__Bacteria	p__Firmicutes	c__Clostridia	o__Oscillospirales	f__Ruminococcaceae	g__Faecalibacterium	s__Ruminococcaceae_bacterium
ASV1361	28	0	k__Bacteria	p__Fusobacteriota	c__Fusobacteriia	o__Fusobacteriales	f__Fusobacteriaceae	g__Cetobacterium	s__Cetobacterium_somerae
ASV1362	28	49	k__Bacteria	p__Proteobacteria	c__Alphaproteobacteria	o__Sphingomonadales	f__Sphingomonadaceae	g__Sphingomonas	s__Sphingomonas_sp._LP105
ASV1363	28	0	k__Bacteria	p__Proteobacteria	c__Alphaproteobacteria	o__Rhizobiales	f__Xanthobacteraceae	g__Bradyrhizobium	s__Bradyrhizobium_sp._STM_3843
ASV1364	28	0	k__Bacteria	p__Actinobacteriota	c__Thermoleophilia	o__Solirubrobacterales	f__67_14	g__unclassified_67_14	s__unclassified_67_14
ASV1365	28	0	k__Bacteria	p__Myxococcota	c__Polyangia	o__Polyangiales	f__Sandaracinaceae	g__unclassified_Sandaracinaceae	s__uncultured_soil_bacterium
ASV1366	28	0	k__Bacteria	p__Acidobacteriota	c__Vicinamibacteria	o__Vicinamibacterales	f__unclassified_Vicinamibacterales	g__unclassified_Vicinamibacterales	s__unclassified_Vicinamibacterales
ASV1367	28	0	k__Bacteria	p__Acidobacteriota	c__Vicinamibacteria	o__Vicinamibacterales	f__Vicinamibacteraceae	g__unclassified_Vicinamibacteraceae	s__unclassified_Vicinamibacteraceae
ASV1368	28	0	k__Bacteria	p__Cyanobacteria	c__Cyanobacteriia	o__Cyanobacteriales	f__unclassified_Cyanobacteriales	g__unclassified_Cyanobacteriales	s__unclassified_Cyanobacteriales
ASV1369	28	0	k__Bacteria	p__Methylomirabilota	c__Methylomirabilia	o__Rokubacteriales	f__uncultured_Firmicutes_bacterium	g__uncultured_Firmicutes_bacterium	s__uncultured_Firmicutes_bacterium
ASV1370	28	0	k__Bacteria	p__Firmicutes	c__Clostridia	o__Oscillospirales	f__Ruminococcaceae	g__unclassified_Ruminococcaceae	s__Ruminococcus_sp._YE281
ASV1371	27	0	k__Bacteria	p__Proteobacteria	c__Gammaproteobacteria	o__Pseudomonadales	f__Halomonadaceae	g__Halomonas	s__Halomonas_alkaliantarctica
ASV1372	27	0	k__Bacteria	p__Chloroflexi	c__Anaerolineae	o__unclassified_Anaerolineae	f__unclassified_Anaerolineae	g__unclassified_Anaerolineae	s__unclassified_Anaerolineae
ASV1373	27	0	k__Bacteria	p__Bacteroidota	c__Bacteroidia	o__Bacteroidales	f__Muribaculaceae	g__unclassified_Muribaculaceae	s__unclassified_Muribaculaceae
ASV1374	27	27	k__Bacteria	p__Firmicutes	c__Clostridia	o__Lachnospirales	f__Lachnospiraceae	g__Lachnoclostridium	s__Lachnospiraceae_bacterium_DW22
ASV1375	27	17	k__Bacteria	p__Firmicutes	c__Clostridia	o__Lachnospirales	f__Lachnospiraceae	g__Lachnoclostridium	s__Lachnospiraceae_bacterium_DW22
ASV1376	27	38	k__Bacteria	p__Firmicutes	c__Clostridia	o__Lachnospirales	f__Lachnospiraceae	g__Blautia	s__Blautia_wexlerae
ASV1377	27	0	k__Bacteria	p__Firmicutes	c__Clostridia	o__Lachnospirales	f__Lachnospiraceae	g__Lachnoclostridium	s__[Clostridium]_saccharolyticum
ASV1378	27	0	k__Bacteria	p__Acidobacteriota	c__Acidobacteriae	o__Subgroup_2	f__uncultured_forest_soil_bacterium	g__uncultured_forest_soil_bacterium	s__uncultured_forest_soil_bacterium
ASV1379	27	0	k__Bacteria	p__Actinobacteriota	c__Actinobacteria	o__Streptomycetales	f__Streptomycetaceae	g__Streptomyces	s__Streptomyces_sp._WMMB_460
ASV1380	27	0	k__Bacteria	p__Proteobacteria	c__Gammaproteobacteria	o__Burkholderiales	f__unclassified_Burkholderiales	g__unclassified_Burkholderiales	s__unclassified_Burkholderiales
ASV1381	27	0	k__Bacteria	p__Proteobacteria	c__Gammaproteobacteria	o__Burkholderiales	f__SC_I_84	g__unclassified_SC_I_84	s__unclassified_SC_I_84
ASV1382	27	0	Unassigned	Unassigned	Unassigned	Unassigned	Unassigned	Unassigned	Unassigned
ASV1383	26	0	k__Bacteria	p__unclassified_Bacteria	c__unclassified_Bacteria	o__unclassified_Bacteria	f__unclassified_Bacteria	g__unclassified_Bacteria	s__unclassified_Bacteria
ASV1384	26	0	k__Bacteria	p__Firmicutes	c__Clostridia	o__Clostridia_UCG_014	f__unclassified_Clostridia_UCG_014	g__unclassified_Clostridia_UCG_014	s__unclassified_Clostridia_UCG_014
ASV1385	48	0	k__Bacteria	p__Acidobacteriota	c__Blastocatellia	o__Pyrinomonadales	f__Pyrinomonadaceae	g__RB41	s__Brevitalea_aridisoli
ASV1386	26	0	k__Bacteria	p__unclassified_Bacteria	c__unclassified_Bacteria	o__unclassified_Bacteria	f__unclassified_Bacteria	g__unclassified_Bacteria	s__unclassified_Bacteria
ASV1387	26	0	k__Bacteria	p__Bacteroidota	c__Bacteroidia	o__Bacteroidales	f__Barnesiellaceae	g__unclassified_Barnesiellaceae	s__uncultured_Bacteroidales_bacterium
ASV1388	26	0	k__Bacteria	p__Bacteroidota	c__Bacteroidia	o__Bacteroidales	f__Muribaculaceae	g__unclassified_Muribaculaceae	s__unclassified_Muribaculaceae
ASV1389	26	0	k__Bacteria	p__Proteobacteria	c__Gammaproteobacteria	o__Enterobacterales	f__Enterobacteriaceae	g__Cronobacter	s__Cronobacter_sakazakii
ASV1390	26	0	k__Bacteria	p__Actinobacteriota	c__Actinobacteria	o__Streptomycetales	f__Streptomycetaceae	g__Streptomyces	s__Streptomyces_qinglanensis
ASV1391	26	0	k__Bacteria	p__Firmicutes	c__Clostridia	o__Clostridiales	f__Clostridiaceae	g__Clostridium_sensu_stricto_1	s__Clostridium_disporicum
ASV1392	26	0	k__Bacteria	p__Firmicutes	c__Clostridia	o__Oscillospirales	f__Ruminococcaceae	g__Subdoligranulum	s__Faecalibacterium_prausnitzii
ASV1393	26	0	k__Bacteria	p__Firmicutes	c__Clostridia	o__Lachnospirales	f__Lachnospiraceae	g__Roseburia	s__Roseburia_faecis
ASV1394	26	0	k__Bacteria	p__Firmicutes	c__Clostridia	o__Clostridiales	f__Clostridiaceae	g__Clostridium_sensu_stricto_13	s__Clostridium_subterminale
ASV1395	26	0	k__Bacteria	p__Proteobacteria	c__Alphaproteobacteria	o__Rhizobiales	f__unclassified_Rhizobiales	g__unclassified_Rhizobiales	s__unclassified_Rhizobiales
ASV1396	26	0	k__Bacteria	p__Firmicutes	c__Bacilli	o__Paenibacillales	f__Paenibacillaceae	g__Saccharibacillus	s__Saccharibacillus_sacchari
ASV1397	26	0	k__Bacteria	p__Proteobacteria	c__Gammaproteobacteria	o__Burkholderiales	f__TRA3_20	g__uncultured_gamma_proteobacterium	s__uncultured_gamma_proteobacterium
ASV1398	26	0	Unassigned	Unassigned	Unassigned	Unassigned	Unassigned	Unassigned	Unassigned
ASV1399	25	0	k__Bacteria	p__Nitrospirota	c__Nitrospiria	o__Nitrospirales	f__Nitrospiraceae	g__Nitrospira	s__Nitrospira_japonica
ASV1400	25	0	k__Bacteria	p__Patescibacteria	c__Saccharimonadia	o__Saccharimonadales	f__uncultured_soil_bacterium	g__uncultured_soil_bacterium	s__uncultured_soil_bacterium
ASV1401	25	0	k__Bacteria	p__unclassified_Bacteria	c__unclassified_Bacteria	o__unclassified_Bacteria	f__unclassified_Bacteria	g__unclassified_Bacteria	s__unclassified_Bacteria
ASV1402	25	0	k__Bacteria	p__Firmicutes	c__Bacilli	o__Erysipelotrichales	f__Erysipelatoclostridiaceae	g__Coprobacillus	s__Coprobacillus_cateniformis
ASV1403	25	0	k__Bacteria	p__Bacteroidota	c__Bacteroidia	o__Flavobacteriales	f__Weeksellaceae	g__Chryseobacterium	s__Chryseobacterium_sp._PYR2
ASV1404	25	0	k__Bacteria	p__Bacteroidota	c__Bacteroidia	o__Bacteroidales	f__Muribaculaceae	g__unclassified_Muribaculaceae	s__unclassified_Muribaculaceae
ASV1405	25	0	k__Bacteria	p__Firmicutes	c__Clostridia	o__Peptostreptococcales_Tissierellales	f__Peptostreptococcaceae	g__Peptostreptococcus	s__Peptostreptococcus_stomatis
ASV1406	25	0	k__Bacteria	p__Actinobacteriota	c__Actinobacteria	o__Micromonosporales	f__Micromonosporaceae	g__Actinoplanes	s__Actinoplanes_friuliensis
ASV1407	25	0	k__Bacteria	p__Firmicutes	c__Bacilli	o__Lactobacillales	f__Streptococcaceae	g__Lactococcus	s__Lactococcus_lactis
ASV1408	25	0	k__Bacteria	p__Bacteroidota	c__Bacteroidia	o__Flavobacteriales	f__Flavobacteriaceae	g__unclassified_Flavobacteriaceae	s__unclassified_Flavobacteriaceae
ASV1409	25	0	k__Bacteria	p__Firmicutes	c__Clostridia	o__Lachnospirales	f__Lachnospiraceae	g__[Eubacterium]_ruminantium_group	s__rumen_bacterium_NK3B85
ASV1410	25	0	k__Bacteria	p__Firmicutes	c__Clostridia	o__Oscillospirales	f__Oscillospiraceae	g__Intestinimonas	s__Intestinimonas_sp._FSAA_17
ASV1411	25	0	k__Bacteria	p__Actinobacteriota	c__Thermoleophilia	o__Gaiellales	f__unclassified_Gaiellales	g__unclassified_Gaiellales	s__unclassified_Gaiellales
ASV1412	25	0	k__Bacteria	p__Myxococcota	c__Polyangia	o__Polyangiales	f__Eel_36e1D6	g__unclassified_Eel_36e1D6	s__unclassified_Eel_36e1D6
ASV1413	24	0	k__Bacteria	p__Chloroflexi	c__Dehalococcoidia	o__S085	f__uncultured_soil_bacterium	g__uncultured_soil_bacterium	s__uncultured_soil_bacterium
ASV1414	24	0	k__Bacteria	p__Firmicutes	c__Bacilli	o__Bacillales	f__Bacillaceae	g__Bacillus	s__Bacillales_bacterium_ABCh6
ASV1415	24	0	k__Bacteria	p__unclassified_Bacteria	c__unclassified_Bacteria	o__unclassified_Bacteria	f__unclassified_Bacteria	g__unclassified_Bacteria	s__unclassified_Bacteria
ASV1416	24	0	k__Bacteria	p__Chloroflexi	c__Anaerolineae	o__unclassified_Anaerolineae	f__unclassified_Anaerolineae	g__unclassified_Anaerolineae	s__unclassified_Anaerolineae
ASV1417	24	203	k__Bacteria	p__Bacteroidota	c__Bacteroidia	o__Bacteroidales	f__Muribaculaceae	g__unclassified_Muribaculaceae	s__unclassified_Muribaculaceae
ASV1418	24	0	k__Bacteria	p__Bacteroidota	c__Bacteroidia	o__Bacteroidales	f__Muribaculaceae	g__unclassified_Muribaculaceae	s__unclassified_Muribaculaceae
ASV1419	24	0	k__Bacteria	p__Bacteroidota	c__Bacteroidia	o__Bacteroidales	f__F082	g__unclassified_F082	s__unclassified_F082
ASV1420	24	0	k__Bacteria	p__Bacteroidota	c__Bacteroidia	o__Bacteroidales	f__Bacteroidaceae	g__Bacteroides	s__uncultured_Bacteroides_sp.
ASV1421	24	0	k__Bacteria	p__Campylobacterota	c__Campylobacteria	o__Campylobacterales	f__Helicobacteraceae	g__Helicobacter	s__Helicobacter_mastomyrinus
ASV1422	24	0	k__Bacteria	p__Actinobacteriota	c__Actinobacteria	o__Pseudonocardiales	f__Pseudonocardiaceae	g__Alloactinosynnema	s__Actinokineospora_alba
ASV1423	24	0	k__Bacteria	p__Actinobacteriota	c__Actinobacteria	o__Micrococcales	f__Microbacteriaceae	g__Leifsonia	s__Leifsonia_lichenia
ASV1424	24	0	k__Bacteria	p__Proteobacteria	c__Gammaproteobacteria	o__Enterobacterales	f__Enterobacteriaceae	g__Enterobacter	s__Lelliottia_amnigena
ASV1425	24	0	k__Bacteria	p__Actinobacteriota	c__Actinobacteria	o__Micrococcales	f__Micrococcaceae	g__Rothia	s__Rothia_mucilaginosa
ASV1426	24	0	k__Bacteria	p__Firmicutes	c__Clostridia	o__Lachnospirales	f__Lachnospiraceae	g__Lachnospiraceae_NK4A136_group	s__unclassified_Lachnospiraceae_NK4A136_group
ASV1427	24	0	k__Bacteria	p__Acidobacteriota	c__Acidobacteriae	o__Subgroup_2	f__uncultured_Holophaga_sp.	g__uncultured_Holophaga_sp.	s__uncultured_Holophaga_sp.
ASV1428	24	0	k__Bacteria	p__Actinobacteriota	c__Thermoleophilia	o__Gaiellales	f__unclassified_Gaiellales	g__unclassified_Gaiellales	s__unclassified_Gaiellales
ASV1429	24	0	k__Bacteria	p__Fusobacteriota	c__Fusobacteriia	o__Fusobacteriales	f__Fusobacteriaceae	g__Cetobacterium	s__Cetobacterium_somerae
ASV1430	24	0	k__Bacteria	p__Actinobacteriota	c__Actinobacteria	o__Propionibacteriales	f__Nocardioidaceae	g__Nocardioides	s__Nocardioides_phosphati
ASV1431	24	0	k__Bacteria	p__Proteobacteria	c__Gammaproteobacteria	o__Pseudomonadales	f__Pseudomonadaceae	g__Pseudomonas	s__Pseudomonas_putida
ASV1432	24	0	k__Bacteria	p__Proteobacteria	c__Alphaproteobacteria	o__Azospirillales	f__Inquilinaceae	g__Inquilinus	s__Inquilinus_ginsengisoli
ASV1433	24	0	k__Bacteria	p__Proteobacteria	c__Alphaproteobacteria	o__unclassified_Alphaproteobacteria	f__unclassified_Alphaproteobacteria	g__unclassified_Alphaproteobacteria	s__unclassified_Alphaproteobacteria
ASV1434	24	0	k__Bacteria	p__Proteobacteria	c__Alphaproteobacteria	o__Rhodobacterales	f__Rhodobacteraceae	g__Paracoccus	s__Paracoccus_caeni
ASV1435	24	0	k__Bacteria	p__Gemmatimonadota	c__Gemmatimonadetes	o__Gemmatimonadales	f__Gemmatimonadaceae	g__unclassified_Gemmatimonadaceae	s__unclassified_Gemmatimonadaceae
ASV1436	24	0	k__Bacteria	p__Actinobacteriota	c__Acidimicrobiia	o__Microtrichales	f__Iamiaceae	g__Iamia	s__unclassified_Iamia
ASV1437	24	0	k__Bacteria	p__Actinobacteriota	c__Thermoleophilia	o__Gaiellales	f__unclassified_Gaiellales	g__unclassified_Gaiellales	s__unclassified_Gaiellales
ASV1438	24	0	k__Bacteria	p__Actinobacteriota	c__Actinobacteria	o__Streptosporangiales	f__Streptosporangiaceae	g__unclassified_Streptosporangiaceae	s__unclassified_Streptosporangiaceae
ASV1439	24	0	k__Bacteria	p__unclassified_Bacteria	c__unclassified_Bacteria	o__unclassified_Bacteria	f__unclassified_Bacteria	g__unclassified_Bacteria	s__unclassified_Bacteria
ASV1440	24	0	k__Bacteria	p__Proteobacteria	c__Gammaproteobacteria	o__Burkholderiales	f__Comamonadaceae	g__Curvibacter	s__Curvibacter_delicatus
ASV1441	24	0	k__Bacteria	p__Proteobacteria	c__Gammaproteobacteria	o__Burkholderiales	f__Burkholderiales_Incertae_Sedis	g__2013Ark19i	s__2013Ark19i_bacterium_2013Ark19i
ASV1442	23	0	k__Bacteria	p__Proteobacteria	c__Gammaproteobacteria	o__Burkholderiales	f__Comamonadaceae	g__Rhodoferax	s__Rhodoferax_sediminis
ASV1443	23	0	k__Bacteria	p__unclassified_Bacteria	c__unclassified_Bacteria	o__unclassified_Bacteria	f__unclassified_Bacteria	g__unclassified_Bacteria	s__unclassified_Bacteria
ASV1444	23	0	k__Bacteria	p__Firmicutes	c__Bacilli	o__Bacillales	f__Salisediminibacteriaceae	g__Salipaludibacillus	s__Salipaludibacillus_sp.
ASV1445	46	0	k__Bacteria	p__Firmicutes	c__Bacilli	o__Bacillales	f__Bacillaceae	g__Bacillus	s__Neobacillus_niacini
ASV1446	23	0	k__Bacteria	p__unclassified_Bacteria	c__unclassified_Bacteria	o__unclassified_Bacteria	f__unclassified_Bacteria	g__unclassified_Bacteria	s__unclassified_Bacteria
ASV1447	23	0	k__Bacteria	p__Latescibacterota	c__Latescibacteria	o__Latescibacterales	f__Latescibacteraceae	g__unclassified_Latescibacteraceae	s__unclassified_Latescibacteraceae
ASV1448	23	0	k__Bacteria	p__unclassified_Bacteria	c__unclassified_Bacteria	o__unclassified_Bacteria	f__unclassified_Bacteria	g__unclassified_Bacteria	s__unclassified_Bacteria
ASV1449	23	0	k__Bacteria	p__Cyanobacteria	c__Cyanobacteriia	o__Cyanobacteriales	f__Phormidiaceae	g__Tychonema_CCAP_1459_11B	s__Phormidium_sp._ACSSI_165
ASV1450	23	0	k__Bacteria	p__Acidobacteriota	c__Blastocatellia	o__Pyrinomonadales	f__Pyrinomonadaceae	g__RB41	s__Brevitalea_aridisoli
ASV1451	23	0	k__Bacteria	p__Bacteroidota	c__Bacteroidia	o__Bacteroidales	f__Rikenellaceae	g__Alistipes	s__uncultured_Bacteroidales_bacterium
ASV1452	23	0	k__Bacteria	p__Bacteroidota	c__Bacteroidia	o__Bacteroidales	f__Muribaculaceae	g__uncultured_Porphyromonadaceae_bacterium	s__uncultured_Porphyromonadaceae_bacterium
ASV1453	23	0	k__Bacteria	p__unclassified_Bacteria	c__unclassified_Bacteria	o__unclassified_Bacteria	f__unclassified_Bacteria	g__unclassified_Bacteria	s__unclassified_Bacteria
ASV1454	23	0	k__Bacteria	p__Actinobacteriota	c__Acidimicrobiia	o__Microtrichales	f__Ilumatobacteraceae	g__Ilumatobacter	s__actinobacterium_YM22_133
ASV1455	23	0	k__Bacteria	p__Firmicutes	c__Clostridia	o__Lachnospirales	f__Lachnospiraceae	g__Agathobacter	s__Agathobacter_ruminis
ASV1456	23	0	k__Bacteria	p__Firmicutes	c__Clostridia	o__Oscillospirales	f__Ruminococcaceae	g__Faecalibacterium	s__Faecalibacterium_prausnitzii
ASV1457	23	0	k__Bacteria	p__Proteobacteria	c__Alphaproteobacteria	o__Rhizobiales	f__Devosiaceae	g__Pelagibacterium	s__Pelagibacterium_luteolum
ASV1458	23	0	k__Bacteria	p__Firmicutes	c__Clostridia	o__Peptostreptococcales_Tissierellales	f__Peptostreptococcaceae	g__Paeniclostridium	s__[Eubacterium]_tenue
ASV1459	23	0	k__Bacteria	p__Firmicutes	c__Clostridia	o__Oscillospirales	f__Oscillospiraceae	g__UCG_005	s__unclassified_UCG_005
ASV1460	23	0	k__Bacteria	p__Gemmatimonadota	c__Gemmatimonadetes	o__Gemmatimonadales	f__Gemmatimonadaceae	g__unclassified_Gemmatimonadaceae	s__unclassified_Gemmatimonadaceae
ASV1461	23	0	k__Bacteria	p__Acidobacteriota	c__Vicinamibacteria	o__Vicinamibacterales	f__Vicinamibacteraceae	g__unclassified_Vicinamibacteraceae	s__unclassified_Vicinamibacteraceae
ASV1462	23	0	k__Bacteria	p__Acidobacteriota	c__Vicinamibacteria	o__Vicinamibacterales	f__Vicinamibacteraceae	g__unclassified_Vicinamibacteraceae	s__unclassified_Vicinamibacteraceae
ASV1463	34	0	k__Bacteria	p__Proteobacteria	c__Gammaproteobacteria	o__Burkholderiales	f__Oxalobacteraceae	g__Noviherbaspirillum	s__Oxalobacteraceae_bacterium_HTCC302
ASV1464	23	0	k__Bacteria	p__Firmicutes	c__Clostridia	o__Lachnospirales	f__Lachnospiraceae	g__Blautia	s__Lachnospiraceae_bacterium_615
ASV1465	23	0	k__Bacteria	p__Firmicutes	c__Bacilli	o__Lactobacillales	f__Lactobacillaceae	g__Lactobacillus	s__Lactobacillus_gasseri
ASV1466	22	0	k__Bacteria	p__Patescibacteria	c__Microgenomatia	o__Candidatus_Woesebacteria	f__uncultured_Microgenomates_group_bacterium	g__uncultured_Microgenomates_group_bacterium	s__uncultured_Microgenomates_group_bacterium
ASV1467	22	0	k__Bacteria	p__Chloroflexi	c__Chloroflexia	o__Thermomicrobiales	f__Thermomicrobiaceae	g__unclassified_Thermomicrobiaceae	s__unclassified_Thermomicrobiaceae
ASV1468	22	34	k__Bacteria	p__Firmicutes	c__Bacilli	o__Lactobacillales	f__Lactobacillaceae	g__Lactobacillus	s__Lactobacillus_intestinalis
ASV1469	22	0	k__Bacteria	p__Firmicutes	c__Bacilli	o__Lactobacillales	f__Aerococcaceae	g__Aerococcus	s__Aerococcus_urinaeequi
ASV1470	22	0	k__Bacteria	p__Planctomycetota	c__Planctomycetes	o__Isosphaerales	f__Isosphaeraceae	g__Singulisphaera	s__Nostocoida_limicola_III
ASV1471	22	0	k__Bacteria	p__Planctomycetota	c__Planctomycetes	o__Isosphaerales	f__Isosphaeraceae	g__unclassified_Isosphaeraceae	s__unclassified_Isosphaeraceae
ASV1472	22	0	k__Bacteria	p__unclassified_Bacteria	c__unclassified_Bacteria	o__unclassified_Bacteria	f__unclassified_Bacteria	g__unclassified_Bacteria	s__unclassified_Bacteria
ASV1473	22	0	k__Bacteria	p__Acidobacteriota	c__Blastocatellia	o__Pyrinomonadales	f__Pyrinomonadaceae	g__RB41	s__unclassified_RB41
ASV1474	22	20	k__Bacteria	p__Bacteroidota	c__Bacteroidia	o__Bacteroidales	f__Prevotellaceae	g__Prevotellaceae_UCG_003	s__uncultured_Bacteroidales_bacterium
ASV1475	22	0	k__Bacteria	p__Firmicutes	c__Clostridia	o__Peptostreptococcales_Tissierellales	f__Peptostreptococcaceae	g__Clostridioides	s__Clostridioides_difficile
ASV1476	22	137	k__Bacteria	p__Firmicutes	c__Clostridia	o__Lachnospirales	f__Lachnospiraceae	g__[Eubacterium]_fissicatena_group	s__Faecalicatena_contorta
ASV1477	22	0	k__Bacteria	p__Firmicutes	c__Clostridia	o__Lachnospirales	f__Lachnospiraceae	g__CHKCI001	s__Clostridiales_bacterium_CHKCI001
ASV1478	22	17	k__Bacteria	p__Proteobacteria	c__Gammaproteobacteria	o__Pseudomonadales	f__Pseudomonadaceae	g__Pseudomonas	s__Pseudomonas_stutzeri
ASV1479	22	0	k__Bacteria	p__Proteobacteria	c__Alphaproteobacteria	o__Reyranellales	f__Reyranellaceae	g__unclassified_Reyranellaceae	s__uncultured_soil_bacterium
ASV1480	22	0	k__Bacteria	p__Proteobacteria	c__Gammaproteobacteria	o__R7C24	f__unclassified_R7C24	g__unclassified_R7C24	s__unclassified_R7C24
ASV1481	22	0	k__Bacteria	p__Proteobacteria	c__Gammaproteobacteria	o__Gammaproteobacteria_Incertae_Sedis	f__Unknown_Family	g__Acidibacter	s__Acidibacter_bacterium_Ellin339
ASV1482	22	0	k__Bacteria	p__Acidobacteriota	c__Acidobacteriae	o__Bryobacterales	f__Bryobacteraceae	g__Bryobacter	s__uncultured_Holophaga_sp.
ASV1483	22	0	k__Bacteria	p__Proteobacteria	c__Alphaproteobacteria	o__Rhizobiales	f__Hyphomicrobiaceae	g__Hyphomicrobium	s__Hyphomicrobium_sulfonivorans
ASV1484	22	0	k__Bacteria	p__Proteobacteria	c__Alphaproteobacteria	o__Rhizobiales	f__Rhizobiales_Incertae_Sedis	g__Nordella	s__Nordella_sp._HKS_07
ASV1485	52	0	k__Bacteria	p__Proteobacteria	c__Gammaproteobacteria	o__Burkholderiales	f__Nitrosomonadaceae	g__MND1	s__unclassified_MND1
ASV1486	22	0	k__Bacteria	p__Proteobacteria	c__Gammaproteobacteria	o__Burkholderiales	f__Comamonadaceae	g__Ramlibacter	s__Ramlibacter_ginsenosidimutans
ASV1487	22	0	k__Bacteria	p__Firmicutes	c__Clostridia	o__Lachnospirales	f__Lachnospiraceae	g__unclassified_Lachnospiraceae	s__unclassified_Lachnospiraceae
ASV1488	21	0	k__Bacteria	p__Proteobacteria	c__Gammaproteobacteria	o__Gammaproteobacteria_Incertae_Sedis	f__Unknown_Family	g__Acidibacter	s__uncultured_Xanthomonadales_bacterium
ASV1489	21	0	k__Bacteria	p__Firmicutes	c__Bacilli	o__Paenibacillales	f__Paenibacillaceae	g__Ammoniphilus	s__Ammoniphilus_sp.
ASV1490	21	0	k__Bacteria	p__Firmicutes	c__Bacilli	o__Erysipelotrichales	f__Erysipelatoclostridiaceae	g__Erysipelatoclostridium	s__Erysipelatoclostridium_ramosum
ASV1491	21	0	k__Bacteria	p__Planctomycetota	c__Planctomycetes	o__Isosphaerales	f__Isosphaeraceae	g__unclassified_Isosphaeraceae	s__unclassified_Isosphaeraceae
ASV1492	21	0	k__Bacteria	p__Firmicutes	c__Clostridia	o__Clostridia_UCG_014	f__unclassified_Clostridia_UCG_014	g__unclassified_Clostridia_UCG_014	s__unclassified_Clostridia_UCG_014
ASV1493	21	0	k__Bacteria	p__Acidobacteriota	c__Blastocatellia	o__Pyrinomonadales	f__Pyrinomonadaceae	g__RB41	s__Arenimicrobium_luteum
ASV1494	21	0	k__Bacteria	p__Chloroflexi	c__Anaerolineae	o__RBG_13_54_9	f__unclassified_RBG_13_54_9	g__unclassified_RBG_13_54_9	s__unclassified_RBG_13_54_9
ASV1495	21	0	k__Bacteria	p__Bacteroidota	c__Bacteroidia	o__Bacteroidales	f__Rikenellaceae	g__Rikenellaceae_RC9_gut_group	s__Bacteroidales_bacterium_RM8
ASV1496	21	0	k__Bacteria	p__Bacteroidota	c__Bacteroidia	o__Bacteroidales	f__Prevotellaceae	g__Prevotellaceae_UCG_003	s__uncultured_Bacteroidales_bacterium
ASV1497	21	0	k__Bacteria	p__Bacteroidota	c__Bacteroidia	o__Bacteroidales	f__Prevotellaceae	g__Prevotellaceae_UCG_004	s__unclassified_Prevotellaceae_UCG_004
ASV1498	21	0	k__Bacteria	p__Bacteroidota	c__Bacteroidia	o__Bacteroidales	f__Muribaculaceae	g__Muribaculum	s__Muribaculum_intestinale
ASV1499	21	0	k__Bacteria	p__Bacteroidota	c__Bacteroidia	o__Bacteroidales	f__Rikenellaceae	g__Rikenellaceae_RC9_gut_group	s__uncultured_Bacteroidales_bacterium
ASV1500	21	0	k__Bacteria	p__Patescibacteria	c__Saccharimonadia	o__Saccharimonadales	f__uncultured_soil_bacterium	g__uncultured_soil_bacterium	s__uncultured_soil_bacterium
ASV1501	21	0	k__Bacteria	p__Firmicutes	c__Clostridia	o__Oscillospirales	f__Ruminococcaceae	g__Ruminococcus	s__unclassified_Ruminococcus
ASV1502	21	0	k__Bacteria	p__Firmicutes	c__Clostridia	o__Lachnospirales	f__Lachnospiraceae	g__Tyzzerella	s__Tyzzerella_nexilis
ASV1503	21	0	k__Bacteria	p__Actinobacteriota	c__Actinobacteria	o__Bifidobacteriales	f__Bifidobacteriaceae	g__Bifidobacterium	s__Bifidobacterium_pseudolongum
ASV1504	21	0	k__Bacteria	p__Actinobacteriota	c__Actinobacteria	o__Corynebacteriales	f__Corynebacteriaceae	g__Corynebacterium	s__Corynebacterium_jeikeium
ASV1505	21	0	k__Bacteria	p__Proteobacteria	c__Gammaproteobacteria	o__unclassified_Gammaproteobacteria	f__unclassified_Gammaproteobacteria	g__unclassified_Gammaproteobacteria	s__unclassified_Gammaproteobacteria
ASV1506	21	0	k__Bacteria	p__Firmicutes	c__Bacilli	o__Bacillales	f__Bacillaceae	g__Fictibacillus	s__Fictibacillus_nanhaiensis
ASV1507	21	0	k__Bacteria	p__Firmicutes	c__Clostridia	o__Lachnospirales	f__Lachnospiraceae	g__Anaerostipes	s__Anaerostipes_hadrus
ASV1508	21	0	k__Bacteria	p__Firmicutes	c__Clostridia	o__Lachnospirales	f__Lachnospiraceae	g__unclassified_Lachnospiraceae	s__unclassified_Lachnospiraceae
ASV1509	21	0	k__Bacteria	p__Proteobacteria	c__Alphaproteobacteria	o__unclassified_Alphaproteobacteria	f__unclassified_Alphaproteobacteria	g__unclassified_Alphaproteobacteria	s__unclassified_Alphaproteobacteria
ASV1510	21	0	k__Bacteria	p__Proteobacteria	c__Alphaproteobacteria	o__Sphingomonadales	f__Sphingomonadaceae	g__Sphingomonas	s__Sphingomonas_astaxanthinifaciens
ASV1511	21	0	k__Bacteria	p__Proteobacteria	c__Alphaproteobacteria	o__Caulobacterales	f__Caulobacteraceae	g__Phenylobacterium	s__Phenylobacterium_haematophilum
ASV1512	21	0	k__Bacteria	p__Actinobacteriota	c__Actinobacteria	o__Propionibacteriales	f__Nocardioidaceae	g__Nocardioides	s__Nocardioides_glacieisoli
ASV1513	21	0	k__Bacteria	p__Proteobacteria	c__Gammaproteobacteria	o__Diplorickettsiales	f__Diplorickettsiaceae	g__Aquicella	s__Aquicella_siphonis
ASV1514	21	0	k__Bacteria	p__Firmicutes	c__Negativicutes	o__Veillonellales_Selenomonadales	f__Veillonellaceae	g__Megasphaera	s__Megasphaera_cf._elsdenii
ASV1515	21	0	k__Bacteria	p__Chloroflexi	c__unclassified_Chloroflexi	o__unclassified_Chloroflexi	f__unclassified_Chloroflexi	g__unclassified_Chloroflexi	s__unclassified_Chloroflexi
ASV1516	21	0	k__Bacteria	p__Proteobacteria	c__Gammaproteobacteria	o__Burkholderiales	f__Rhodocyclaceae	g__Dechloromonas	s__Dechloromonas_denitrificans
ASV1517	20	0	k__Bacteria	p__Chloroflexi	c__Chloroflexia	o__Thermomicrobiales	f__JG30_KF_CM45	g__unclassified_JG30_KF_CM45	s__unclassified_JG30_KF_CM45
ASV1518	20	0	k__Bacteria	p__Chloroflexi	c__Chloroflexia	o__Chloroflexales	f__Roseiflexaceae	g__Kouleothrix	s__Kouleothrix_aurantiaca
ASV1519	20	0	k__Bacteria	p__Actinobacteriota	c__Acidimicrobiia	o__Microtrichales	f__unclassified_Microtrichales	g__unclassified_Microtrichales	s__unclassified_Microtrichales
ASV1520	20	0	k__Bacteria	p__Chloroflexi	c__Dehalococcoidia	o__SAR202_clade	f__uncultured_Chloroflexi_bacterium	g__uncultured_Chloroflexi_bacterium	s__uncultured_Chloroflexi_bacterium
ASV1521	20	0	k__Bacteria	p__Spirochaetota	c__Spirochaetia	o__Spirochaetales	f__Spirochaetaceae	g__unclassified_Spirochaetaceae	s__unclassified_Spirochaetaceae
ASV1522	20	0	k__Bacteria	p__Firmicutes	c__Bacilli	o__Lactobacillales	f__Lactobacillaceae	g__Leuconostoc	s__Leuconostoc_citreum
ASV1523	20	0	k__Bacteria	p__Firmicutes	c__Bacilli	o__Bacillales	f__Bacillaceae	g__Bacillus	s__Neobacillus_niacini
ASV1524	20	0	k__Bacteria	p__Firmicutes	c__Bacilli	o__Bacillales	f__Bacillaceae	g__Bacillus	s__Bacillus_sp._AK50
ASV1525	20	0	k__Bacteria	p__Firmicutes	c__Bacilli	o__Staphylococcales	f__Staphylococcaceae	g__Staphylococcus	s__Staphylococcus_equorum
ASV1526	20	0	k__Bacteria	p__Firmicutes	c__Bacilli	o__Erysipelotrichales	f__Erysipelotrichaceae	g__Turicibacter	s__Turicibacter_sanguinis
ASV1527	20	0	k__Bacteria	p__unclassified_Bacteria	c__unclassified_Bacteria	o__unclassified_Bacteria	f__unclassified_Bacteria	g__unclassified_Bacteria	s__unclassified_Bacteria
ASV1528	20	0	k__Bacteria	p__Bacteroidota	c__Bacteroidia	o__Bacteroidales	f__Bacteroidaceae	g__Bacteroides	s__Phocaeicola_sartorii
ASV1529	20	0	k__Bacteria	p__Bacteroidota	c__Bacteroidia	o__unclassified_Bacteroidia	f__unclassified_Bacteroidia	g__unclassified_Bacteroidia	s__unclassified_Bacteroidia
ASV1530	20	0	k__Bacteria	p__Bacteroidota	c__Bacteroidia	o__Bacteroidales	f__Bacteroidaceae	g__Bacteroides	s__Bacteroides_ovatus
ASV1531	20	0	k__Bacteria	p__Bacteroidota	c__Bacteroidia	o__Flavobacteriales	f__Crocinitomicaceae	g__Fluviicola	s__Fluviicola_sp.
ASV1532	20	0	k__Bacteria	p__Patescibacteria	c__Saccharimonadia	o__Saccharimonadales	f__unclassified_Saccharimonadales	g__unclassified_Saccharimonadales	s__unclassified_Saccharimonadales
ASV1533	20	0	k__Bacteria	p__Chloroflexi	c__Ktedonobacteria	o__Ktedonobacterales	f__Ktedonobacteraceae	g__1921_2	s__unclassified_1921_2
ASV1534	20	0	k__Bacteria	p__Acidobacteriota	c__unclassified_Acidobacteriota	o__unclassified_Acidobacteriota	f__unclassified_Acidobacteriota	g__unclassified_Acidobacteriota	s__unclassified_Acidobacteriota
ASV1535	20	0	k__Bacteria	p__Firmicutes	c__Clostridia	o__Peptostreptococcales_Tissierellales	f__Acidaminobacteraceae	g__Acidaminobacter	s__Acidaminobacter_bacterium_Mn113133
ASV1536	20	0	k__Bacteria	p__Firmicutes	c__Clostridia	o__Lachnospirales	f__Lachnospiraceae	g__Frisingicoccus	s__Frisingicoccus_caecimuris
ASV1537	20	0	k__Bacteria	p__Actinobacteriota	c__Actinobacteria	o__Frankiales	f__Acidothermaceae	g__Acidothermus	s__Thermomonosporaceae_bacterium_YE4_D4_16_CH2
ASV1538	20	0	k__Bacteria	p__Desulfobacterota	c__Desulfovibrionia	o__Desulfovibrionales	f__Desulfovibrionaceae	g__Desulfovibrio	s__unclassified_Desulfovibrio
ASV1539	37	0	k__Bacteria	p__Actinobacteriota	c__Actinobacteria	o__Bifidobacteriales	f__Bifidobacteriaceae	g__Aeriscardovia	s__Aeriscardovia_aeriphila
ASV1540	20	0	k__Bacteria	p__Proteobacteria	c__Alphaproteobacteria	o__Sphingomonadales	f__Sphingomonadaceae	g__Novosphingobium	s__Novosphingobium_arabidopsis
ASV1541	20	0	k__Bacteria	p__Proteobacteria	c__Alphaproteobacteria	o__Sphingomonadales	f__Sphingomonadaceae	g__Novosphingobium	s__Novosphingobium_nitrogenifigens
ASV1542	20	0	k__Bacteria	p__Firmicutes	c__Clostridia	o__Christensenellales	f__Christensenellaceae	g__Christensenellaceae_R_7_group	s__unclassified_Christensenellaceae_R_7_group
ASV1543	20	0	k__Bacteria	p__Gemmatimonadota	c__Gemmatimonadetes	o__Gemmatimonadales	f__Gemmatimonadaceae	g__Gemmatimonas	s__unclassified_Gemmatimonas
ASV1544	20	0	k__Bacteria	p__Gemmatimonadota	c__Gemmatimonadetes	o__Gemmatimonadales	f__Gemmatimonadaceae	g__unclassified_Gemmatimonadaceae	s__unclassified_Gemmatimonadaceae
ASV1545	20	0	k__Bacteria	p__Proteobacteria	c__Gammaproteobacteria	o__Burkholderiales	f__Comamonadaceae	g__Paucibacter	s__Cenchrus_americanus
ASV1546	20	0	k__Bacteria	p__Methylomirabilota	c__Methylomirabilia	o__Rokubacteriales	f__uncultured_Candidatus_Rokubactera_bacterium	g__uncultured_Candidatus_Rokubactera_bacterium	s__uncultured_Candidatus_Rokubactera_bacterium
ASV1547	20	0	k__Bacteria	p__Acidobacteriota	c__Acidobacteriae	o__Acidobacteriales	f__Koribacteraceae	g__Candidatus_Koribacter	s__Candidatus_Koribacter_versatilis
ASV1548	20	0	k__Bacteria	p__unclassified_Bacteria	c__unclassified_Bacteria	o__unclassified_Bacteria	f__unclassified_Bacteria	g__unclassified_Bacteria	s__unclassified_Bacteria
ASV1549	20	0	k__Bacteria	p__Proteobacteria	c__Alphaproteobacteria	o__Caulobacterales	f__Caulobacteraceae	g__Brevundimonas	s__Brevundimonas_sp._B16.14
ASV1550	20	40	k__Archaea	p__unclassified_Archaea	c__unclassified_Archaea	o__unclassified_Archaea	f__unclassified_Archaea	g__unclassified_Archaea	s__unclassified_Archaea
ASV1551	20	0	k__Bacteria	p__Firmicutes	c__Clostridia	o__Lachnospirales	f__Lachnospiraceae	g__Lachnoclostridium	s__[Clostridium]_citroniae
ASV1552	19	0	k__Bacteria	p__Chloroflexi	c__Chloroflexia	o__Chloroflexales	f__Roseiflexaceae	g__Kouleothrix	s__Kouleothrix_aurantiaca
ASV1553	19	0	k__Bacteria	p__Chloroflexi	c__Chloroflexia	o__Thermomicrobiales	f__JG30_KF_CM45	g__unclassified_JG30_KF_CM45	s__unclassified_JG30_KF_CM45
ASV1554	19	0	k__Bacteria	p__Actinobacteriota	c__Actinobacteria	o__Frankiales	f__Sporichthyaceae	g__hgcI_clade	s__Actinobacteria_bacterium_BACL2_MAG_120802_bin41
ASV1555	19	0	k__Bacteria	p__Firmicutes	c__Bacilli	o__Lactobacillales	f__Lactobacillaceae	g__Ligilactobacillus	s__Lactobacillus_salivarius
ASV1556	19	0	k__Bacteria	p__Firmicutes	c__Clostridia	o__Oscillospirales	f__Oscillospiraceae	g__UCG_005	s__uncultured_Clostridiales_bacterium
ASV1557	19	0	k__Bacteria	p__Firmicutes	c__Bacilli	o__Paenibacillales	f__Paenibacillaceae	g__Paenibacillus	s__Paenibacillus_alginolyticus
ASV1558	19	0	k__Bacteria	p__Verrucomicrobiota	c__Verrucomicrobiae	o__Verrucomicrobiales	f__Akkermansiaceae	g__Akkermansia	s__Akkermansia_muciniphila
ASV1559	19	0	k__Bacteria	p__Bacteroidota	c__Bacteroidia	o__Bacteroidales	f__Dysgonomonadaceae	g__Petrimonas	s__Bacteroides_sp.
ASV1560	19	0	k__Bacteria	p__Bacteroidota	c__Ignavibacteria	o__Ignavibacteriales	f__Ignavibacteriaceae	g__Ignavibacterium	s__Ignavibacterium_album
ASV1561	19	0	k__Bacteria	p__Proteobacteria	c__Gammaproteobacteria	o__Enterobacterales	f__Enterobacteriaceae	g__Escherichia_Shigella	s__Escherichia_coli
ASV1562	19	0	k__Bacteria	p__Bacteroidota	c__Bacteroidia	o__Bacteroidales	f__Prevotellaceae	g__Prevotella_9	s__Prevotella_copri
ASV1563	19	0	k__Bacteria	p__Bacteroidota	c__Bacteroidia	o__Bacteroidales	f__Muribaculaceae	g__unclassified_Muribaculaceae	s__unclassified_Muribaculaceae
ASV1564	19	0	k__Bacteria	p__Firmicutes	c__Clostridia	o__Peptostreptococcales_Tissierellales	f__Peptostreptococcaceae	g__Peptoclostridium	s__Peptoclostridium_litorale
ASV1565	19	0	k__Bacteria	p__Actinobacteriota	c__Actinobacteria	o__Streptomycetales	f__Streptomycetaceae	g__Streptomyces	s__Streptomyces_sp._AML861
ASV1566	19	0	k__Bacteria	p__Firmicutes	c__Clostridia	o__Lachnospirales	f__Lachnospiraceae	g__[Ruminococcus]_torques_group	s__Ruminococcus_sp._RLB3
ASV1567	19	0	k__Bacteria	p__Proteobacteria	c__Gammaproteobacteria	o__unclassified_Gammaproteobacteria	f__unclassified_Gammaproteobacteria	g__unclassified_Gammaproteobacteria	s__unclassified_Gammaproteobacteria
ASV1568	19	0	k__Bacteria	p__Myxococcota	c__Polyangia	o__Haliangiales	f__Haliangiaceae	g__Haliangium	s__myxobacterium_AT3_03
ASV1569	19	0	k__Bacteria	p__Proteobacteria	c__Gammaproteobacteria	o__Pseudomonadales	f__Moraxellaceae	g__Acinetobacter	s__Acinetobacter_baumannii
ASV1570	19	0	k__Bacteria	p__Firmicutes	c__Clostridia	o__Oscillospirales	f__Oscillospiraceae	g__unclassified_Oscillospiraceae	s__unclassified_Oscillospiraceae
ASV1571	19	0	k__Bacteria	p__Proteobacteria	c__Alphaproteobacteria	o__Rhizobiales	f__unclassified_Rhizobiales	g__unclassified_Rhizobiales	s__unclassified_Rhizobiales
ASV1572	19	0	k__Bacteria	p__Proteobacteria	c__Alphaproteobacteria	o__Rhodobacterales	f__Rhodobacteraceae	g__Rhodobaca	s__Rhodobaca_bogoriensis
ASV1573	19	0	k__Bacteria	p__Firmicutes	c__Negativicutes	o__Veillonellales_Selenomonadales	f__Selenomonadaceae	g__Megamonas	s__Megamonas_sp.
ASV1574	19	0	k__Bacteria	p__Actinobacteriota	c__Actinobacteria	o__Pseudonocardiales	f__Pseudonocardiaceae	g__Saccharopolyspora	s__Saccharopolyspora_cavernae
ASV1575	19	0	k__Bacteria	p__Proteobacteria	c__Alphaproteobacteria	o__Caulobacterales	f__Caulobacteraceae	g__PMMR1	s__Caulobacteraceae_bacterium_PMMR1
ASV1576	19	0	k__Bacteria	p__Acidobacteriota	c__Vicinamibacteria	o__Vicinamibacterales	f__unclassified_Vicinamibacterales	g__unclassified_Vicinamibacterales	s__unclassified_Vicinamibacterales
ASV1577	19	0	k__Bacteria	p__Acidobacteriota	c__Vicinamibacteria	o__Vicinamibacterales	f__Vicinamibacteraceae	g__unclassified_Vicinamibacteraceae	s__unclassified_Vicinamibacteraceae
ASV1578	19	0	k__Bacteria	p__Actinobacteriota	c__Actinobacteria	o__Frankiales	f__Acidothermaceae	g__Acidothermus	s__unclassified_Acidothermus
ASV1579	33	21	k__Bacteria	p__Proteobacteria	c__Gammaproteobacteria	o__Burkholderiales	f__Burkholderiaceae	g__Ralstonia	s__Ralstonia_pickettii
ASV1580	19	0	k__Bacteria	p__unclassified_Bacteria	c__unclassified_Bacteria	o__unclassified_Bacteria	f__unclassified_Bacteria	g__unclassified_Bacteria	s__unclassified_Bacteria
ASV1581	19	0	k__Bacteria	p__unclassified_Bacteria	c__unclassified_Bacteria	o__unclassified_Bacteria	f__unclassified_Bacteria	g__unclassified_Bacteria	s__unclassified_Bacteria
ASV1582	19	0	k__Bacteria	p__Firmicutes	c__Clostridia	o__Oscillospirales	f__[Eubacterium]_coprostanoligenes_group	g__unclassified_[Eubacterium]_coprostanoligenes_group	s__unclassified_[Eubacterium]_coprostanoligenes_group
ASV1583	18	0	k__Bacteria	p__Chloroflexi	c__Chloroflexia	o__Chloroflexales	f__Roseiflexaceae	g__unclassified_Roseiflexaceae	s__unclassified_Roseiflexaceae
ASV1584	18	0	k__Bacteria	p__Planctomycetota	c__Phycisphaerae	o__Phycisphaerales	f__Phycisphaeraceae	g__AKYG587	s__unclassified_AKYG587
ASV1585	18	0	k__Bacteria	p__Bacteroidota	c__Bacteroidia	o__Cytophagales	f__Microscillaceae	g__Ohtaekwangia	s__Ohtaekwangia_koreensis
ASV1586	18	0	k__Bacteria	p__Firmicutes	c__Bacilli	o__Bacillales	f__Salisediminibacteriaceae	g__Salipaludibacillus	s__Salipaludibacillus_agaradhaerens
ASV1587	37	0	k__Bacteria	p__Firmicutes	c__Bacilli	o__Bacillales	f__Bacillaceae	g__Bacillus	s__Alkalihalobacillus_nanhaiisediminis
ASV1588	18	52	k__Bacteria	p__Firmicutes	c__Bacilli	o__Erysipelotrichales	f__Erysipelotrichaceae	g__[Anaerorhabdus]_furcosa_group	s__Anaerorhabdus_furcosa
ASV1589	18	0	k__Bacteria	p__Planctomycetota	c__Planctomycetes	o__Isosphaerales	f__Isosphaeraceae	g__unclassified_Isosphaeraceae	s__unclassified_Isosphaeraceae
ASV1590	18	0	k__Bacteria	p__Planctomycetota	c__Planctomycetes	o__Gemmatales	f__Gemmataceae	g__unclassified_Gemmataceae	s__uncultured_prokaryote
ASV1591	18	0	k__Bacteria	p__Firmicutes	c__Clostridia	o__unclassified_Clostridia	f__unclassified_Clostridia	g__unclassified_Clostridia	s__unclassified_Clostridia
ASV1592	18	0	k__Bacteria	p__Bacteroidota	c__Bacteroidia	o__Bacteroidales	f__Dysgonomonadaceae	g__Proteiniphilum	s__Petrimonas_sp._B_17
ASV1593	18	0	k__Bacteria	p__Bacteroidota	c__Bacteroidia	o__Bacteroidales	f__Bacteroidaceae	g__Bacteroides	s__Bacteroides_uniformis
ASV1594	18	0	k__Bacteria	p__Bacteroidota	c__Bacteroidia	o__Bacteroidales	f__Prevotellaceae	g__Prevotella	s__uncultured_rumen_bacterium_6C3d_25
ASV1595	18	0	k__Bacteria	p__Bacteroidota	c__Bacteroidia	o__Bacteroidales	f__Rikenellaceae	g__Alistipes	s__unclassified_Alistipes
ASV1596	18	0	k__Bacteria	p__Bacteroidota	c__Bacteroidia	o__Bacteroidales	f__Bacteroidaceae	g__Bacteroides	s__Phocaeicola_vulgatus
ASV1597	18	0	k__Bacteria	p__Bacteroidota	c__Bacteroidia	o__Bacteroidales	f__Prevotellaceae	g__Prevotella	s__Prevotella_shahii
ASV1598	18	0	k__Bacteria	p__Bacteroidota	c__Bacteroidia	o__Bacteroidales	f__Rikenellaceae	g__Rikenellaceae_RC9_gut_group	s__uncultured_Bacteroidales_bacterium
ASV1599	18	0	k__Bacteria	p__Chloroflexi	c__Ktedonobacteria	o__Ktedonobacterales	f__Ktedonobacteraceae	g__BacC_u_018	s__unclassified_BacC_u_018
ASV1600	18	0	k__Bacteria	p__Proteobacteria	c__Gammaproteobacteria	o__Enterobacterales	f__Morganellaceae	g__Buchnera	s__Buchnera_aphidicola
ASV1601	18	0	k__Bacteria	p__Bacteroidota	c__Bacteroidia	o__Bacteroidales	f__Bacteroidaceae	g__Bacteroides	s__Bacteroides_acidifaciens
ASV1602	18	0	k__Bacteria	p__Firmicutes	c__Clostridia	o__Clostridiales	f__Clostridiaceae	g__Clostridium_sensu_stricto_1	s__Clostridium_sp._BG_C124
ASV1603	18	0	k__Bacteria	p__Campylobacterota	c__Campylobacteria	o__Campylobacterales	f__Sulfurovaceae	g__Sulfurovum	s__Sulfurovum_aggregans
ASV1604	18	0	k__Bacteria	p__Actinobacteriota	c__Actinobacteria	o__Streptomycetales	f__Streptomycetaceae	g__Streptomyces	s__Streptomyces_nanshensis
ASV1605	18	0	k__Bacteria	p__Actinobacteriota	c__Actinobacteria	o__unclassified_Actinobacteria	f__unclassified_Actinobacteria	g__unclassified_Actinobacteria	s__unclassified_Actinobacteria
ASV1606	18	0	k__Bacteria	p__Proteobacteria	c__Alphaproteobacteria	o__Rhizobiales	f__Hyphomicrobiaceae	g__Hyphomicrobium	s__Hyphomicrobium_denitrificans
ASV1607	35	56	k__Bacteria	p__Proteobacteria	c__Gammaproteobacteria	o__Xanthomonadales	f__Xanthomonadaceae	g__Luteimonas	s__Luteimonas_marina
ASV1608	18	0	k__Bacteria	p__Cyanobacteria	c__Cyanobacteriia	o__Oxyphotobacteria_Incertae_Sedis	f__Unknown_Family	g__Leptolyngbya_EcFYyyy_00	s__Trichocoleus_desertorum_CAU7
ASV1609	18	0	k__Bacteria	p__Firmicutes	c__Clostridia	o__Christensenellales	f__Christensenellaceae	g__Christensenellaceae_R_7_group	s__unclassified_Christensenellaceae_R_7_group
ASV1610	18	0	k__Bacteria	p__Firmicutes	c__Clostridia	o__Oscillospirales	f__Oscillospiraceae	g__unclassified_Oscillospiraceae	s__unclassified_Oscillospiraceae
ASV1611	18	0	k__Bacteria	p__Proteobacteria	c__Alphaproteobacteria	o__Rhodobacterales	f__Rhodobacteraceae	g__unclassified_Rhodobacteraceae	s__unclassified_Rhodobacteraceae
ASV1612	18	0	k__Bacteria	p__Myxococcota	c__Polyangia	o__Polyangiales	f__Polyangiaceae	g__Pajaroellobacter	s__unclassified_Pajaroellobacter
ASV1613	18	0	k__Bacteria	p__Acidobacteriota	c__Vicinamibacteria	o__Vicinamibacterales	f__Vicinamibacteraceae	g__Vicinamibacter	s__Acidobacteria_bacterium_IGE_002
ASV1614	18	0	k__Bacteria	p__Cyanobacteria	c__Cyanobacteriia	o__Synechococcales	f__Cyanobiaceae	g__Cyanobium_PCC_6307	s__Synechococcus_sp._IR48
ASV1615	18	0	k__Bacteria	p__Deferribacterota	c__Deferribacteres	o__Deferribacterales	f__Deferribacteraceae	g__Mucispirillum	s__Mucispirillum_schaedleri
ASV1616	18	0	k__Bacteria	p__Proteobacteria	c__Gammaproteobacteria	o__Burkholderiales	f__Chromobacteriaceae	g__Vogesella	s__Vogesella_amnigena
ASV1617	17	0	Unassigned	Unassigned	Unassigned	Unassigned	Unassigned	Unassigned	Unassigned
ASV1618	17	0	k__Bacteria	p__Chloroflexi	c__Chloroflexia	o__Kallotenuales	f__AKIW781	g__unclassified_AKIW781	s__unclassified_AKIW781
ASV1619	17	0	k__Bacteria	p__Actinobacteriota	c__Actinobacteria	o__Frankiales	f__Geodermatophilaceae	g__Blastococcus	s__Blastococcus_sp._GB1
ASV1620	17	0	k__Bacteria	p__Spirochaetota	c__Spirochaetia	o__Spirochaetales	f__Spirochaetaceae	g__Treponema	s__unclassified_Treponema
ASV1621	17	0	k__Bacteria	p__Bacteroidota	c__Bacteroidia	o__Bacteroidales	f__Prevotellaceae	g__unclassified_Prevotellaceae	s__unclassified_Prevotellaceae
ASV1622	17	0	k__Bacteria	p__Firmicutes	c__Limnochordia	o__MBA03	f__uncultured_prokaryote	g__uncultured_prokaryote	s__uncultured_prokaryote
ASV1623	17	0	k__Bacteria	p__Firmicutes	c__Bacilli	o__Bacillales	f__Salisediminibacteriaceae	g__Salipaludibacillus	s__Bacillus_sp.__in__Bacteria
ASV1624	17	0	k__Bacteria	p__Patescibacteria	c__Saccharimonadia	o__Saccharimonadales	f__uncultured_Candidatus_Saccharibacteria_bacterium	g__uncultured_Candidatus_Saccharibacteria_bacterium	s__uncultured_Candidatus_Saccharibacteria_bacterium
ASV1625	17	0	k__Bacteria	p__Firmicutes	c__Bacilli	o__Bacillales	f__Bacillaceae	g__Bacillus	s__Bacillus_infantis
ASV1626	17	0	k__Bacteria	p__Firmicutes	c__Bacilli	o__Bacillales	f__Bacillaceae	g__Bacillus	s__Alkalihalobacillus_alcalophilus
ASV1627	17	0	k__Bacteria	p__Patescibacteria	c__Saccharimonadia	o__Saccharimonadales	f__LWQ8	g__unclassified_LWQ8	s__unclassified_LWQ8
ASV1628	17	0	k__Bacteria	p__Firmicutes	c__Bacilli	o__Mycoplasmatales	f__Mycoplasmataceae	g__Mycoplasma	s__Mycoplasma_sualvi
ASV1629	17	0	k__Bacteria	p__Acidobacteriota	c__Blastocatellia	o__Blastocatellales	f__Blastocatellaceae	g__Stenotrophobacter	s__Stenotrophobacter_terrae
ASV1630	17	0	k__Bacteria	p__Acidobacteriota	c__Blastocatellia	o__Pyrinomonadales	f__Pyrinomonadaceae	g__RB41	s__Arenimicrobium_luteum
ASV1631	17	0	k__Bacteria	p__Bacteroidota	c__Bacteroidia	o__Bacteroidales	f__unclassified_Bacteroidales	g__unclassified_Bacteroidales	s__unclassified_Bacteroidales
ASV1632	17	0	k__Bacteria	p__Bacteroidota	c__Bacteroidia	o__Bacteroidales	f__Tannerellaceae	g__Parabacteroides	s__Parabacteroides_merdae
ASV1633	17	0	k__Bacteria	p__Bacteroidota	c__Bacteroidia	o__Bacteroidales	f__Muribaculaceae	g__uncultured_rumen_bacterium	s__uncultured_rumen_bacterium
ASV1634	17	0	k__Bacteria	p__Bacteroidota	c__Bacteroidia	o__Bacteroidales	f__Bacteroidaceae	g__Bacteroides	s__uncultured_Bacteroides_sp.
ASV1635	17	0	k__Bacteria	p__Proteobacteria	c__Gammaproteobacteria	o__Enterobacterales	f__Aeromonadaceae	g__Aeromonas	s__Pseudaeromonas_sharmana
ASV1636	17	0	k__Bacteria	p__Firmicutes	c__Clostridia	o__Peptostreptococcales_Tissierellales	f__Peptostreptococcaceae	g__Paeniclostridium	s__[Eubacterium]_tenue
ASV1637	17	0	k__Bacteria	p__Actinobacteriota	c__Actinobacteria	o__Micrococcales	f__Micrococcaceae	g__Pseudarthrobacter	s__Pseudarthrobacter_sulfonivorans
ASV1638	17	0	k__Bacteria	p__Firmicutes	c__Bacilli	o__Lactobacillales	f__Lactobacillaceae	g__Lactobacillus	s__Lactobacillus_johnsonii
ASV1639	17	0	k__Bacteria	p__Proteobacteria	c__Gammaproteobacteria	o__Enterobacterales	f__Shewanellaceae	g__Shewanella	s__Shewanella_baltica
ASV1640	17	0	k__Bacteria	p__Proteobacteria	c__Gammaproteobacteria	o__Enterobacterales	f__Enterobacteriaceae	g__Escherichia_Shigella	s__unclassified_Escherichia_Shigella
ASV1641	17	0	k__Bacteria	p__Gemmatimonadota	c__Gemmatimonadetes	o__Gemmatimonadales	f__Gemmatimonadaceae	g__Roseisolibacter	s__Roseisolibacter_agri
ASV1642	17	0	k__Bacteria	p__Acidobacteriota	c__Acidobacteriae	o__Subgroup_2	f__uncultured_Acidobacterium_sp.	g__uncultured_Acidobacterium_sp.	s__uncultured_Acidobacterium_sp.
ASV1643	17	0	k__Bacteria	p__Methylomirabilota	c__Methylomirabilia	o__Methylomirabilales	f__Methylomirabilaceae	g__Candidatus_Methylomirabilis	s__uncultured_Firmicutes_bacterium
ASV1644	17	0	k__Bacteria	p__Firmicutes	c__Clostridia	o__Lachnospirales	f__Lachnospiraceae	g__Pseudobutyrivibrio	s__Pseudobutyrivibrio_ruminis
ASV1645	17	0	k__Bacteria	p__unclassified_Bacteria	c__unclassified_Bacteria	o__unclassified_Bacteria	f__unclassified_Bacteria	g__unclassified_Bacteria	s__unclassified_Bacteria
ASV1646	17	0	k__Bacteria	p__Proteobacteria	c__Gammaproteobacteria	o__Pseudomonadales	f__Moraxellaceae	g__Acinetobacter	s__Acinetobacter_sp.
ASV1647	17	0	k__Bacteria	p__Proteobacteria	c__Alphaproteobacteria	o__Rhizobiales	f__Rhizobiaceae	g__Allorhizobium_Neorhizobium_Pararhizobium_Rhizobium	s__Agrobacterium_skierniewicense
ASV1648	17	57	k__Bacteria	p__Proteobacteria	c__Gammaproteobacteria	o__CCD24	f__uncultured_gamma_proteobacterium	g__uncultured_gamma_proteobacterium	s__uncultured_gamma_proteobacterium
ASV1649	17	0	k__Bacteria	p__Proteobacteria	c__Gammaproteobacteria	o__Pseudomonadales	f__Moraxellaceae	g__Cavicella	s__Cavicella_subterranea
ASV1650	17	0	k__Bacteria	p__Firmicutes	c__Clostridia	o__Oscillospirales	f__Oscillospiraceae	g__unclassified_Oscillospiraceae	s__unclassified_Oscillospiraceae
ASV1651	17	0	k__Bacteria	p__Firmicutes	c__Clostridia	o__Oscillospirales	f__Oscillospiraceae	g__Flavonifractor	s__Clostridium_sp._SN20
ASV1652	17	0	k__Bacteria	p__Firmicutes	c__Negativicutes	o__Acidaminococcales	f__Acidaminococcaceae	g__Succinispira	s__unclassified_Succinispira
ASV1653	17	0	k__Bacteria	p__Proteobacteria	c__Gammaproteobacteria	o__unclassified_Gammaproteobacteria	f__unclassified_Gammaproteobacteria	g__unclassified_Gammaproteobacteria	s__unclassified_Gammaproteobacteria
ASV1654	17	0	k__Bacteria	p__Acidobacteriota	c__Acidobacteriae	o__Subgroup_2	f__unclassified_Subgroup_2	g__unclassified_Subgroup_2	s__unclassified_Subgroup_2
ASV1655	17	0	k__Bacteria	p__Gemmatimonadota	c__Gemmatimonadetes	o__Gemmatimonadales	f__Gemmatimonadaceae	g__unclassified_Gemmatimonadaceae	s__unclassified_Gemmatimonadaceae
ASV1656	17	0	k__Bacteria	p__Chloroflexi	c__Anaerolineae	o__SBR1031	f__uncultured_Gemmatimonadetes_bacterium	g__uncultured_Gemmatimonadetes_bacterium	s__uncultured_Gemmatimonadetes_bacterium
ASV1657	17	0	k__Bacteria	p__Acidobacteriota	c__Vicinamibacteria	o__Vicinamibacterales	f__unclassified_Vicinamibacterales	g__unclassified_Vicinamibacterales	s__unclassified_Vicinamibacterales
ASV1658	17	0	k__Bacteria	p__Acidobacteriota	c__Vicinamibacteria	o__Vicinamibacterales	f__unclassified_Vicinamibacterales	g__uncultured_bacterium_259	s__unclassified_Vicinamibacterales
ASV1659	17	0	k__Bacteria	p__Acidobacteriota	c__Vicinamibacteria	o__Subgroup_17	f__unclassified_Subgroup_17	g__unclassified_Subgroup_17	s__unclassified_Subgroup_17
ASV1660	17	0	k__Bacteria	p__Deferribacterota	c__Deferribacteres	o__Deferribacterales	f__Deferribacteraceae	g__Mucispirillum	s__Mucispirillum_schaedleri
ASV1661	17	0	k__Bacteria	p__Proteobacteria	c__Alphaproteobacteria	o__Rhizobiales	f__Xanthobacteraceae	g__Bradyrhizobium	s__Bradyrhizobium_sp._STM_3844
ASV1662	17	0	k__Bacteria	p__Proteobacteria	c__Gammaproteobacteria	o__Burkholderiales	f__Comamonadaceae	g__unclassified_Comamonadaceae	s__unclassified_Comamonadaceae
ASV1663	17	0	k__Bacteria	p__Proteobacteria	c__Gammaproteobacteria	o__Burkholderiales	f__Sutterellaceae	g__Parasutterella	s__Parasutterella_secunda
ASV1664	17	0	k__Bacteria	p__Actinobacteriota	c__Actinobacteria	o__Pseudonocardiales	f__Pseudonocardiaceae	g__Saccharopolyspora	s__Saccharopolyspora_gregorii
ASV1665	17	0	k__Bacteria	p__Actinobacteriota	c__Actinobacteria	o__Corynebacteriales	f__Corynebacteriaceae	g__Corynebacterium	s__Corynebacterium_sp._C20
ASV1666	17	0	k__Bacteria	p__Chloroflexi	c__unclassified_Chloroflexi	o__unclassified_Chloroflexi	f__unclassified_Chloroflexi	g__unclassified_Chloroflexi	s__unclassified_Chloroflexi
ASV1667	16	0	k__Bacteria	p__Spirochaetota	c__Spirochaetia	o__Spirochaetales	f__Spirochaetaceae	g__Treponema	s__unclassified_Treponema
ASV1668	16	0	k__Bacteria	p__unclassified_Bacteria	c__unclassified_Bacteria	o__unclassified_Bacteria	f__unclassified_Bacteria	g__unclassified_Bacteria	s__unclassified_Bacteria
ASV1669	16	0	k__Bacteria	p__Firmicutes	c__Bacilli	o__Lactobacillales	f__Lactobacillaceae	g__Paucilactobacillus	s__Paucilactobacillus_vaccinostercus
ASV1670	16	0	k__Bacteria	p__Firmicutes	c__Bacilli	o__Bacillales	f__Bacillaceae	g__Bacillus	s__unclassified_Bacillus
ASV1671	16	0	k__Bacteria	p__Patescibacteria	c__Saccharimonadia	o__Saccharimonadales	f__Saccharimonadaceae	g__Candidatus_Saccharimonas	s__uncultured_rumen_bacterium
ASV1672	16	0	k__Bacteria	p__Firmicutes	c__Bacilli	o__Mycoplasmatales	f__Mycoplasmataceae	g__Mycoplasma	s__unclassified_Mycoplasma
ASV1673	16	0	k__Bacteria	p__Planctomycetota	c__Planctomycetes	o__Isosphaerales	f__Isosphaeraceae	g__Paludisphaera	s__planctomycete_str._563
ASV1674	16	0	k__Bacteria	p__Actinobacteriota	c__Actinobacteria	o__Pseudonocardiales	f__Pseudonocardiaceae	g__unclassified_Pseudonocardiaceae	s__unclassified_Pseudonocardiaceae
ASV1675	16	0	k__Bacteria	p__Planctomycetota	c__Planctomycetes	o__Gemmatales	f__Gemmataceae	g__unclassified_Gemmataceae	s__unclassified_Gemmataceae
ASV1676	16	0	k__Bacteria	p__Acidobacteriota	c__Blastocatellia	o__Blastocatellales	f__Blastocatellaceae	g__Aridibacter	s__Aridibacter_famidurans
ASV1677	16	0	k__Bacteria	p__unclassified_Bacteria	c__unclassified_Bacteria	o__unclassified_Bacteria	f__unclassified_Bacteria	g__unclassified_Bacteria	s__unclassified_Bacteria
ASV1678	16	0	k__Bacteria	p__Bacteroidota	c__Bacteroidia	o__Bacteroidales	f__Bacteroidaceae	g__Bacteroides	s__Phocaeicola_plebeius
ASV1679	16	0	k__Bacteria	p__Bacteroidota	c__Bacteroidia	o__Bacteroidales	f__Prevotellaceae	g__Alloprevotella	s__uncultured_Bacteroidales_bacterium
ASV1680	16	0	k__Bacteria	p__Bacteroidota	c__Bacteroidia	o__Bacteroidales	f__Muribaculaceae	g__unclassified_Muribaculaceae	s__unclassified_Muribaculaceae
ASV1681	16	0	k__Bacteria	p__Chloroflexi	c__Ktedonobacteria	o__Ktedonobacterales	f__Ktedonobacteraceae	g__unclassified_Ktedonobacteraceae	s__uncultured_soil_bacterium
ASV1682	16	0	k__Bacteria	p__Actinobacteriota	c__Actinobacteria	o__Streptomycetales	f__Streptomycetaceae	g__Streptomyces	s__Streptomyces_sp._AML883
ASV1683	16	0	k__Bacteria	p__Actinobacteriota	c__Actinobacteria	o__Corynebacteriales	f__Nocardiaceae	g__Nocardia	s__Nocardia_asteroides
ASV1684	16	0	k__Bacteria	p__Firmicutes	c__Clostridia	o__Lachnospirales	f__Lachnospiraceae	g__Murimonas	s__Ruminococcus_lactaris
ASV1685	16	0	k__Bacteria	p__Acidobacteriota	c__Acidobacteriae	o__Subgroup_2	f__unclassified_Subgroup_2	g__unclassified_Subgroup_2	s__unclassified_Subgroup_2
ASV1686	16	0	k__Bacteria	p__Actinobacteriota	c__Actinobacteria	o__Frankiales	f__Acidothermaceae	g__Acidothermus	s__uncultured_soil_bacterium
ASV1687	16	0	k__Bacteria	p__Proteobacteria	c__Alphaproteobacteria	o__Defluviicoccales	f__Defluviicoccaceae	g__Defluviicoccus	s__uncultured_Defluviicoccus_sp.
ASV1688	39	25	k__Bacteria	p__Proteobacteria	c__Alphaproteobacteria	o__Acetobacterales	f__Acetobacteraceae	g__Roseomonas	s__Roseomonas_wooponensis
ASV1689	16	0	k__Bacteria	p__Proteobacteria	c__Gammaproteobacteria	o__Xanthomonadales	f__Xanthomonadaceae	g__Lysobacter	s__Lysobacter_oryzae
ASV1690	16	78	k__Bacteria	p__Firmicutes	c__Clostridia	o__Lachnospirales	f__Lachnospiraceae	g__Lachnospiraceae_NK4A136_group	s__unclassified_Lachnospiraceae_NK4A136_group
ASV1691	16	0	k__Bacteria	p__Proteobacteria	c__Gammaproteobacteria	o__Steroidobacterales	f__Steroidobacteraceae	g__unclassified_Steroidobacteraceae	s__unclassified_Steroidobacteraceae
ASV1692	16	0	k__Bacteria	p__Proteobacteria	c__Gammaproteobacteria	o__Gammaproteobacteria_Incertae_Sedis	f__Unknown_Family	g__Acidibacter	s__Steroidobacter_sp._JC2953
ASV1693	16	0	k__Bacteria	p__Proteobacteria	c__Gammaproteobacteria	o__Pseudomonadales	f__Moraxellaceae	g__Acinetobacter	s__Acinetobacter_baumannii
ASV1694	16	0	k__Bacteria	p__Firmicutes	c__Clostridia	o__Lachnospirales	f__Lachnospiraceae	g__Lachnospiraceae_NK4A136_group	s__Lachnospiraceae_bacterium_DW17
ASV1695	16	0	k__Bacteria	p__Firmicutes	c__Clostridia	o__Oscillospirales	f__Oscillospiraceae	g__Colidextribacter	s__unclassified_Colidextribacter
ASV1696	16	0	k__Bacteria	p__Proteobacteria	c__Gammaproteobacteria	o__Enterobacterales	f__Enterobacteriaceae	g__Escherichia_Shigella	s__Escherichia_coli
ASV1697	16	0	k__Bacteria	p__Methylomirabilota	c__Methylomirabilia	o__Rokubacteriales	f__uncultured_Firmicutes_bacterium	g__uncultured_Firmicutes_bacterium	s__uncultured_Firmicutes_bacterium
ASV1698	16	0	k__Bacteria	p__Actinobacteriota	c__Acidimicrobiia	o__Microtrichales	f__unclassified_Microtrichales	g__unclassified_Microtrichales	s__unclassified_Microtrichales
ASV1699	16	0	k__Bacteria	p__Actinobacteriota	c__Actinobacteria	o__Micrococcales	f__Cellulomonadaceae	g__Cellulomonas	s__Cellulomonas_sp._Zs33
ASV1700	16	0	k__Bacteria	p__Proteobacteria	c__Gammaproteobacteria	o__Burkholderiales	f__Chromobacteriaceae	g__Vogesella	s__Vogesella_amnigena
ASV1701	24	0	k__Bacteria	p__Proteobacteria	c__Gammaproteobacteria	o__Burkholderiales	f__Nitrosomonadaceae	g__MND1	s__unclassified_MND1
ASV1702	15	0	k__Bacteria	p__unclassified_Bacteria	c__unclassified_Bacteria	o__unclassified_Bacteria	f__unclassified_Bacteria	g__unclassified_Bacteria	s__unclassified_Bacteria
ASV1703	15	0	k__Archaea	p__unclassified_Archaea	c__unclassified_Archaea	o__unclassified_Archaea	f__unclassified_Archaea	g__unclassified_Archaea	s__unclassified_Archaea
ASV1704	15	0	k__Bacteria	p__Chloroflexi	c__Dehalococcoidia	o__661239	f__uncultured_Dehalococcoides_sp.	g__uncultured_Dehalococcoides_sp.	s__uncultured_Dehalococcoides_sp.
ASV1705	15	0	k__Bacteria	p__unclassified_Bacteria	c__unclassified_Bacteria	o__unclassified_Bacteria	f__unclassified_Bacteria	g__unclassified_Bacteria	s__unclassified_Bacteria
ASV1706	15	0	k__Bacteria	p__Bacteroidota	c__Bacteroidia	o__Sphingobacteriales	f__Sphingobacteriaceae	g__Pedobacter	s__Pedobacter_sp.
ASV1707	15	0	k__Bacteria	p__Patescibacteria	c__Saccharimonadia	o__Saccharimonadales	f__LWQ8	g__unclassified_LWQ8	s__unclassified_LWQ8
ASV1708	15	0	k__Bacteria	p__Firmicutes	c__Bacilli	o__Erysipelotrichales	f__Erysipelotrichaceae	g__Holdemanella	s__Erysipelotrichaceae_bacterium
ASV1709	15	0	k__Bacteria	p__Verrucomicrobiota	c__Verrucomicrobiae	o__Chthoniobacterales	f__Chthoniobacteraceae	g__Candidatus_Udaeobacter	s__unclassified_Candidatus_Udaeobacter
ASV1710	15	0	k__Bacteria	p__Acidobacteriota	c__Blastocatellia	o__Blastocatellales	f__Blastocatellaceae	g__Stenotrophobacter	s__Stenotrophobacter_terrae
ASV1711	15	0	k__Bacteria	p__Bacteroidota	c__Bacteroidia	o__Flavobacteriales	f__Flavobacteriaceae	g__unclassified_Flavobacteriaceae	s__unclassified_Flavobacteriaceae
ASV1712	15	0	k__Bacteria	p__Bacteroidota	c__Bacteroidia	o__Flavobacteriales	f__Flavobacteriaceae	g__Capnocytophaga	s__Capnocytophaga_genosp._AHN8471
ASV1713	21	0	k__Bacteria	p__Bacteroidota	c__Bacteroidia	o__Bacteroidales	f__Barnesiellaceae	g__unclassified_Barnesiellaceae	s__unclassified_Barnesiellaceae
ASV1714	15	0	k__Bacteria	p__Bacteroidota	c__Bacteroidia	o__Bacteroidales	f__Prevotellaceae	g__Prevotellaceae_UCG_004	s__uncultured_Bacteroidales_bacterium
ASV1715	15	0	k__Bacteria	p__Bacteroidota	c__Bacteroidia	o__Bacteroidales	f__Muribaculaceae	g__Muribaculum	s__Muribaculum_intestinale
ASV1716	15	0	k__Bacteria	p__Bacteroidota	c__Bacteroidia	o__Bacteroidales	f__Muribaculaceae	g__unclassified_Muribaculaceae	s__unclassified_Muribaculaceae
ASV1717	15	0	k__Bacteria	p__Bacteroidota	c__Bacteroidia	o__Bacteroidales	f__Muribaculaceae	g__unclassified_Muribaculaceae	s__unclassified_Muribaculaceae
ASV1718	15	0	k__Bacteria	p__Bacteroidota	c__Bacteroidia	o__Bacteroidales	f__Dysgonomonadaceae	g__Proteiniphilum	s__Proteiniphilum_saccharofermentans
ASV1719	15	0	k__Bacteria	p__Bacteroidota	c__Bacteroidia	o__Bacteroidales	f__Rikenellaceae	g__Rikenellaceae_RC9_gut_group	s__uncultured_Bacteroidales_bacterium
ASV1720	15	0	k__Bacteria	p__Actinobacteriota	c__Actinobacteria	o__unclassified_Actinobacteria	f__unclassified_Actinobacteria	g__unclassified_Actinobacteria	s__unclassified_Actinobacteria
ASV1721	15	0	k__Bacteria	p__Bacteroidota	c__Bacteroidia	o__Sphingobacteriales	f__Sphingobacteriaceae	g__Parapedobacter	s__Parapedobacter_lycopersici
ASV1722	15	0	k__Bacteria	p__Proteobacteria	c__Gammaproteobacteria	o__Enterobacterales	f__Vibrionaceae	g__Vibrio	s__Vibrio_parahaemolyticus
ASV1723	15	0	k__Bacteria	p__Actinobacteriota	c__Actinobacteria	o__Pseudonocardiales	f__Pseudonocardiaceae	g__Actinophytocola	s__unclassified_Actinophytocola
ASV1724	15	0	k__Bacteria	p__Actinobacteriota	c__Actinobacteria	o__Corynebacteriales	f__Mycobacteriaceae	g__Mycobacterium	s__Mycobacterium_ulcerans
ASV1725	15	0	k__Bacteria	p__Firmicutes	c__Clostridia	o__Lachnospirales	f__Lachnospiraceae	g__unclassified_Lachnospiraceae	s__unclassified_Lachnospiraceae
ASV1726	15	0	k__Bacteria	p__Proteobacteria	c__Gammaproteobacteria	o__Enterobacterales	f__Orbaceae	g__Gilliamella	s__Gilliamella_apicola
ASV1727	15	0	k__Bacteria	p__Proteobacteria	c__Gammaproteobacteria	o__Enterobacterales	f__Orbaceae	g__Gilliamella	s__Gilliamella_sp._B13
ASV1728	15	0	k__Bacteria	p__Firmicutes	c__Clostridia	o__Lachnospirales	f__Lachnospiraceae	g__Blautia	s__Lachnospiraceae_bacterium
ASV1729	15	0	k__Bacteria	p__Firmicutes	c__Clostridia	o__Lachnospirales	f__Lachnospiraceae	g__Blautia	s__Blautia_obeum
ASV1730	15	0	k__Bacteria	p__Firmicutes	c__Clostridia	o__Lachnospirales	f__Lachnospiraceae	g__Roseburia	s__uncultured_Clostridiales_bacterium
ASV1731	15	0	k__Bacteria	p__Actinobacteriota	c__unclassified_Actinobacteriota	o__unclassified_Actinobacteriota	f__unclassified_Actinobacteriota	g__unclassified_Actinobacteriota	s__unclassified_Actinobacteriota
ASV1732	15	0	k__Bacteria	p__unclassified_Bacteria	c__unclassified_Bacteria	o__unclassified_Bacteria	f__unclassified_Bacteria	g__unclassified_Bacteria	s__unclassified_Bacteria
ASV1733	15	0	k__Bacteria	p__Actinobacteriota	c__Actinobacteria	o__Propionibacteriales	f__Nocardioidaceae	g__Nocardioides	s__Nocardioides_kribbensis
ASV1734	15	0	k__Bacteria	p__Proteobacteria	c__Alphaproteobacteria	o__Sphingomonadales	f__Sphingomonadaceae	g__Sphingomonas	s__Sphingomonas_sediminicola
ASV1735	15	0	k__Bacteria	p__Proteobacteria	c__Alphaproteobacteria	o__Sphingomonadales	f__Sphingomonadaceae	g__Sphingomonas	s__Sphingomonas_echinoides
ASV1736	15	0	k__Bacteria	p__Myxococcota	c__Polyangia	o__Haliangiales	f__Haliangiaceae	g__Haliangium	s__myxobacterium_AT3_03
ASV1737	15	0	k__Bacteria	p__Proteobacteria	c__Alphaproteobacteria	o__Rhizobiales	f__Rhizobiaceae	g__Allorhizobium_Neorhizobium_Pararhizobium_Rhizobium	s__Ciceribacter_selenitireducens
ASV1738	15	0	k__Bacteria	p__Proteobacteria	c__Gammaproteobacteria	o__Xanthomonadales	f__Xanthomonadaceae	g__Lysobacter	s__Lysobacter_spongiicola
ASV1739	15	0	k__Bacteria	p__Proteobacteria	c__Alphaproteobacteria	o__Rhizobiales	f__unclassified_Rhizobiales	g__unclassified_Rhizobiales	s__unclassified_Rhizobiales
ASV1740	15	0	k__Bacteria	p__Firmicutes	c__Clostridia	o__Oscillospirales	f__UCG_010	g__unclassified_UCG_010	s__unclassified_UCG_010
ASV1741	15	0	k__Bacteria	p__unclassified_Bacteria	c__unclassified_Bacteria	o__unclassified_Bacteria	f__unclassified_Bacteria	g__unclassified_Bacteria	s__unclassified_Bacteria
ASV1742	15	0	k__Bacteria	p__Firmicutes	c__Negativicutes	o__Veillonellales_Selenomonadales	f__Veillonellaceae	g__Veillonella	s__Veillonella_atypica
ASV1743	15	0	k__Bacteria	p__Firmicutes	c__Negativicutes	o__Veillonellales_Selenomonadales	f__Veillonellaceae	g__Dialister	s__Dialister_succinatiphilus
ASV1744	15	0	k__Bacteria	p__Firmicutes	c__Negativicutes	o__Acidaminococcales	f__Acidaminococcaceae	g__Phascolarctobacterium	s__Phascolarctobacterium_succinatutens
ASV1745	15	0	k__Bacteria	p__Acidobacteriota	c__Acidobacteriae	o__Bryobacterales	f__Bryobacteraceae	g__Bryobacter	s__unclassified_Bryobacter
ASV1746	15	0	k__Bacteria	p__Actinobacteriota	c__Thermoleophilia	o__Solirubrobacterales	f__67_14	g__unclassified_67_14	s__unclassified_67_14
ASV1747	15	0	k__Bacteria	p__Gemmatimonadota	c__Gemmatimonadetes	o__Gemmatimonadales	f__Gemmatimonadaceae	g__unclassified_Gemmatimonadaceae	s__Gemmatimonadetes_bacterium_WY71
ASV1748	15	0	k__Bacteria	p__Actinobacteriota	c__Thermoleophilia	o__Gaiellales	f__Gaiellaceae	g__Gaiella	s__unclassified_Gaiella
ASV1749	15	0	k__Bacteria	p__Actinobacteriota	c__Acidimicrobiia	o__Microtrichales	f__Ilumatobacteraceae	g__Ilumatobacter	s__unclassified_Ilumatobacter
ASV1750	15	0	k__Bacteria	p__Proteobacteria	c__Alphaproteobacteria	o__Rhizobiales	f__Rhizobiales_Incertae_Sedis	g__unclassified_Rhizobiales_Incertae_Sedis	s__uncultured_Alphaproteobacteria_bacterium
ASV1751	15	0	k__Bacteria	p__Acidobacteriota	c__Vicinamibacteria	o__Vicinamibacterales	f__unclassified_Vicinamibacterales	g__unclassified_Vicinamibacterales	s__unclassified_Vicinamibacterales
ASV1752	15	0	k__Bacteria	p__Acidobacteriota	c__Holophagae	o__Subgroup_7	f__unclassified_Subgroup_7	g__unclassified_Subgroup_7	s__unclassified_Subgroup_7
ASV1753	15	0	k__Bacteria	p__Actinobacteriota	c__Actinobacteria	o__Micrococcales	f__Microbacteriaceae	g__Agromyces	s__Agromyces_sp._KLBMP_S0049
ASV1754	15	0	k__Bacteria	p__Firmicutes	c__Clostridia	o__Oscillospirales	f__[Eubacterium]_coprostanoligenes_group	g__unclassified_[Eubacterium]_coprostanoligenes_group	s__unclassified_[Eubacterium]_coprostanoligenes_group
ASV1755	15	0	k__Bacteria	p__Firmicutes	c__Clostridia	o__Lachnospirales	f__Lachnospiraceae	g__unclassified_Lachnospiraceae	s__unclassified_Lachnospiraceae
ASV1756	15	0	k__Bacteria	p__Bacteroidota	c__Bacteroidia	o__Bacteroidales	f__Rikenellaceae	g__Rikenellaceae_RC9_gut_group	s__rumen_bacterium_R_23
ASV1757	14	0	k__Bacteria	p__Spirochaetota	c__Spirochaetia	o__Spirochaetales	f__Spirochaetaceae	g__Treponema	s__unclassified_Treponema
ASV1758	14	0	k__Bacteria	p__Actinobacteriota	c__Acidimicrobiia	o__Actinomarinales	f__unclassified_Actinomarinales	g__unclassified_Actinomarinales	s__unclassified_Actinomarinales
ASV1759	14	0	k__Bacteria	p__Chloroflexi	c__unclassified_Chloroflexi	o__unclassified_Chloroflexi	f__unclassified_Chloroflexi	g__unclassified_Chloroflexi	s__unclassified_Chloroflexi
ASV1760	14	0	k__Bacteria	p__Methylomirabilota	c__Methylomirabilia	o__Rokubacteriales	f__unclassified_Rokubacteriales	g__unclassified_Rokubacteriales	s__unclassified_Rokubacteriales
ASV1761	14	0	k__Bacteria	p__Bacteroidota	c__Bacteroidia	o__Sphingobacteriales	f__env.OPS_17	g__unclassified_env.OPS_17	s__unclassified_env.OPS_17
ASV1762	14	0	k__Bacteria	p__Gemmatimonadota	c__Gemmatimonadetes	o__Gemmatimonadales	f__Gemmatimonadaceae	g__unclassified_Gemmatimonadaceae	s__unclassified_Gemmatimonadaceae
ASV1763	14	0	k__Bacteria	p__Bacteroidota	c__Bacteroidia	o__Bacteroidales	f__unclassified_Bacteroidales	g__unclassified_Bacteroidales	s__unclassified_Bacteroidales
ASV1764	14	23	k__Bacteria	p__Firmicutes	c__Bacilli	o__Bacillales	f__Bacillaceae	g__Bacillus	s__Weizmannia_ginsengihum
ASV1765	14	0	k__Bacteria	p__Myxococcota	c__Myxococcia	o__Myxococcales	f__Myxococcaceae	g__P3OB_42	s__unclassified_P3OB_42
ASV1766	14	7	k__Bacteria	p__Firmicutes	c__Bacilli	o__Erysipelotrichales	f__Erysipelotrichaceae	g__unclassified_Erysipelotrichaceae	s__unclassified_Erysipelotrichaceae
ASV1767	14	0	k__Bacteria	p__unclassified_Bacteria	c__unclassified_Bacteria	o__unclassified_Bacteria	f__unclassified_Bacteria	g__unclassified_Bacteria	s__unclassified_Bacteria
ASV1768	14	0	k__Bacteria	p__Chloroflexi	c__unclassified_Chloroflexi	o__unclassified_Chloroflexi	f__unclassified_Chloroflexi	g__unclassified_Chloroflexi	s__unclassified_Chloroflexi
ASV1769	14	0	k__Bacteria	p__Acidobacteriota	c__Blastocatellia	o__Pyrinomonadales	f__Pyrinomonadaceae	g__RB41	s__Brevitalea_deliciosa
ASV1770	14	0	k__Bacteria	p__Acidobacteriota	c__Blastocatellia	o__Pyrinomonadales	f__Pyrinomonadaceae	g__RB41	s__Arenimicrobium_luteum
ASV1771	14	0	k__Bacteria	p__Acidobacteriota	c__Blastocatellia	o__Pyrinomonadales	f__Pyrinomonadaceae	g__RB41	s__unclassified_RB41
ASV1772	14	0	k__Bacteria	p__Bacteroidota	c__Bacteroidia	o__Flavobacteriales	f__Weeksellaceae	g__Chryseobacterium	s__Chryseobacterium_hagamense
ASV1773	14	0	k__Bacteria	p__Bacteroidota	c__Bacteroidia	o__Bacteroidales	f__Rikenellaceae	g__Mucinivorans	s__Mucinivorans_hirudinis
ASV1774	14	0	k__Bacteria	p__Firmicutes	c__Clostridia	o__Clostridia_UCG_014	f__unidentified_rumen_bacterium_JW32	g__unclassified_unidentified_rumen_bacterium_JW32	s__unclassified_unidentified_rumen_bacterium_JW32
ASV1775	14	0	k__Bacteria	p__Bacteroidota	c__Bacteroidia	o__Sphingobacteriales	f__ST_12K33	g__unclassified_ST_12K33	s__unclassified_ST_12K33
ASV1776	14	0	k__Bacteria	p__Bacteroidota	c__Bacteroidia	o__Bacteroidales	f__Muribaculaceae	g__unclassified_Muribaculaceae	s__unclassified_Muribaculaceae
ASV1777	14	0	k__Bacteria	p__Bacteroidota	c__Bacteroidia	o__Bacteroidales	f__Muribaculaceae	g__unclassified_Muribaculaceae	s__unclassified_Muribaculaceae
ASV1778	14	141	k__Bacteria	p__Bacteroidota	c__Bacteroidia	o__Bacteroidales	f__Muribaculaceae	g__unclassified_Muribaculaceae	s__unclassified_Muribaculaceae
ASV1779	14	0	k__Bacteria	p__Bacteroidota	c__Bacteroidia	o__Bacteroidales	f__Muribaculaceae	g__unclassified_Muribaculaceae	s__unclassified_Muribaculaceae
ASV1780	14	0	k__Bacteria	p__Bacteroidota	c__Bacteroidia	o__Bacteroidales	f__Rikenellaceae	g__Rikenellaceae_RC9_gut_group	s__uncultured_Bacteroidales_bacterium
ASV1781	14	0	k__Bacteria	p__Chloroflexi	c__Anaerolineae	o__unclassified_Anaerolineae	f__unclassified_Anaerolineae	g__unclassified_Anaerolineae	s__unclassified_Anaerolineae
ASV1782	14	0	Unassigned	Unassigned	Unassigned	Unassigned	Unassigned	Unassigned	Unassigned
ASV1783	14	0	k__Bacteria	p__Firmicutes	c__Clostridia	o__Peptostreptococcales_Tissierellales	f__Family_XI	g__Anaerosalibacter	s__Anaerosalibacter_bizertensis
ASV1784	14	0	k__Bacteria	p__Proteobacteria	c__Gammaproteobacteria	o__Enterobacterales	f__Erwiniaceae	g__Pantoea	s__Pantoea_agglomerans
ASV1785	14	0	k__Bacteria	p__Firmicutes	c__Bacilli	o__Erysipelotrichales	f__Erysipelotrichaceae	g__Faecalibaculum	s__Faecalibaculum_rodentium
ASV1786	14	0	k__Bacteria	p__Firmicutes	c__Clostridia	o__Lachnospirales	f__Lachnospiraceae	g__[Eubacterium]_ruminantium_group	s__unclassified_[Eubacterium]_ruminantium_group
ASV1787	14	0	k__Bacteria	p__Firmicutes	c__Clostridia	o__Lachnospirales	f__Lachnospiraceae	g__Roseburia	s__Lachnospiraceae
ASV1788	14	0	k__Bacteria	p__Firmicutes	c__Clostridia	o__Lachnospirales	f__Lachnospiraceae	g__Herbinix	s__Anaerotaenia_torta
ASV1789	14	0	k__Bacteria	p__Firmicutes	c__Clostridia	o__Lachnospirales	f__Lachnospiraceae	g__Lachnospiraceae_UCG_006	s__Lachnospiraceae_bacterium_M18_1
ASV1790	14	0	k__Bacteria	p__Actinobacteriota	c__Actinobacteria	o__Frankiales	f__Acidothermaceae	g__Acidothermus	s__unclassified_Acidothermus
ASV1791	14	0	k__Bacteria	p__Actinobacteriota	c__Thermoleophilia	o__Gaiellales	f__Gaiellaceae	g__Gaiella	s__unclassified_Gaiella
ASV1792	14	0	k__Bacteria	p__Proteobacteria	c__Gammaproteobacteria	o__Enterobacterales	f__Pasteurellaceae	g__Pasteurella	s__[Pasteurella]_aerogenes
ASV1793	14	38	k__Bacteria	p__Proteobacteria	c__Alphaproteobacteria	o__Sphingomonadales	f__Sphingomonadaceae	g__Sphingomonas	s__Sphingomonas_sp._P_27
ASV1794	14	0	k__Bacteria	p__Proteobacteria	c__Gammaproteobacteria	o__Pseudomonadales	f__Pseudomonadaceae	g__Pseudomonas	s__Pseudomonas_peli
ASV1795	14	0	k__Bacteria	p__Proteobacteria	c__Alphaproteobacteria	o__Acetobacterales	f__Acetobacteraceae	g__Craurococcus_Caldovatus	s__unclassified_Craurococcus_Caldovatus
ASV1796	14	0	k__Bacteria	p__Proteobacteria	c__Gammaproteobacteria	o__Xanthomonadales	f__Xanthomonadaceae	g__Pseudoxanthomonas	s__Pseudoxanthomonas_sp.
ASV1797	14	0	k__Bacteria	p__Proteobacteria	c__Alphaproteobacteria	o__Rhizobiales	f__Hyphomicrobiaceae	g__Pedomicrobium	s__Pedomicrobium_sp._P_33
ASV1798	34	0	k__Bacteria	p__Proteobacteria	c__Alphaproteobacteria	o__Rhizobiales	f__Beijerinckiaceae	g__Microvirga	s__Microvirga_aerilata
ASV1799	14	0	k__Bacteria	p__Proteobacteria	c__Alphaproteobacteria	o__Defluviicoccales	f__Defluviicoccaceae	g__Defluviicoccus	s__unclassified_Defluviicoccus
ASV1800	14	0	k__Bacteria	p__Proteobacteria	c__Gammaproteobacteria	o__unclassified_Gammaproteobacteria	f__unclassified_Gammaproteobacteria	g__unclassified_Gammaproteobacteria	s__unclassified_Gammaproteobacteria
ASV1801	14	0	k__Bacteria	p__unclassified_Bacteria	c__unclassified_Bacteria	o__unclassified_Bacteria	f__unclassified_Bacteria	g__unclassified_Bacteria	s__unclassified_Bacteria
ASV1802	14	0	k__Bacteria	p__Firmicutes	c__Clostridia	o__Christensenellales	f__Christensenellaceae	g__Christensenellaceae_R_7_group	s__unclassified_Christensenellaceae_R_7_group
ASV1803	14	0	k__Bacteria	p__Myxococcota	c__Polyangia	o__Polyangiales	f__Polyangiaceae	g__Pajaroellobacter	s__unclassified_Pajaroellobacter
ASV1804	14	0	k__Bacteria	p__Firmicutes	c__Dethiobacteria	o__Dethiobacterales	f__Dethiobacteraceae	g__Dethiobacter	s__Dethiobacter_alkaliphilus
ASV1805	14	0	k__Bacteria	p__Proteobacteria	c__Gammaproteobacteria	o__Burkholderiales	f__Alcaligenaceae	g__Achromobacter	s__Achromobacter_bacterium_C0772
ASV1806	14	0	k__Bacteria	p__Acidobacteriota	c__Vicinamibacteria	o__Vicinamibacterales	f__Vicinamibacteraceae	g__unclassified_Vicinamibacteraceae	s__unclassified_Vicinamibacteraceae
ASV1807	14	0	k__Bacteria	p__Proteobacteria	c__Gammaproteobacteria	o__Burkholderiales	f__Comamonadaceae	g__Leptothrix	s__Leptothrix_sp._FJ_138
ASV1808	14	0	k__Bacteria	p__Acidobacteriota	c__Holophagae	o__Subgroup_7	f__unclassified_Subgroup_7	g__unclassified_Subgroup_7	s__unclassified_Subgroup_7
ASV1809	14	0	k__Bacteria	p__Proteobacteria	c__Gammaproteobacteria	o__Burkholderiales	f__Sutterellaceae	g__unclassified_Sutterellaceae	s__unclassified_Sutterellaceae
ASV1810	14	0	k__Bacteria	p__Proteobacteria	c__Gammaproteobacteria	o__Burkholderiales	f__Burkholderiaceae	g__Polynucleobacter	s__Polynucleobacter_asymbioticus
ASV1811	14	0	k__Bacteria	p__Proteobacteria	c__Gammaproteobacteria	o__Burkholderiales	f__Neisseriaceae	g__Snodgrassella	s__Snodgrassella_alvi
ASV1812	14	0	k__Bacteria	p__Chloroflexi	c__Anaerolineae	o__unclassified_Anaerolineae	f__unclassified_Anaerolineae	g__unclassified_Anaerolineae	s__unclassified_Anaerolineae
ASV1813	13	0	k__Bacteria	p__Verrucomicrobiota	c__Omnitrophia	o__Omnitrophales	f__Omnitrophaceae	g__Candidatus_Omnitrophus	s__unclassified_Candidatus_Omnitrophus
ASV1814	13	0	k__Bacteria	p__unclassified_Bacteria	c__unclassified_Bacteria	o__unclassified_Bacteria	f__unclassified_Bacteria	g__unclassified_Bacteria	s__unclassified_Bacteria
ASV1815	13	0	k__Bacteria	p__Bacteroidota	c__Bacteroidia	o__Cytophagales	f__Hymenobacteraceae	g__Hymenobacter	s__Hymenobacter_sp.
ASV1816	13	0	k__Bacteria	p__Firmicutes	c__Bacilli	o__Bacillales	f__Salisediminibacteriaceae	g__Salipaludibacillus	s__Evansella_vedderi
ASV1817	13	35	k__Bacteria	p__Firmicutes	c__Bacilli	o__Bacillales	f__Marinococcaceae	g__Geomicrobium	s__Geomicrobium_sp._JCM_19039
ASV1818	13	172	k__Bacteria	p__Firmicutes	c__Bacilli	o__Bacillales	f__Marinococcaceae	g__Geomicrobium	s__Geomicrobium_sediminis
ASV1819	13	0	k__Bacteria	p__Firmicutes	c__Bacilli	o__Lactobacillales	f__Lactobacillaceae	g__Ligilactobacillus	s__Lactobacillus_aviarius
ASV1820	13	0	k__Bacteria	p__Firmicutes	c__Bacilli	o__Bacillales	f__Bacillaceae	g__Bacillus	s__Bacillus_paralicheniformis
ASV1821	13	0	k__Bacteria	p__Firmicutes	c__Bacilli	o__Erysipelotrichales	f__Erysipelotrichaceae	g__Dubosiella	s__unclassified_Dubosiella
ASV1822	13	0	k__Bacteria	p__Firmicutes	c__Bacilli	o__Mycoplasmatales	f__Mycoplasmataceae	g__Ureaplasma	s__unclassified_Ureaplasma
ASV1823	13	0	k__Bacteria	p__Chloroflexi	c__unclassified_Chloroflexi	o__unclassified_Chloroflexi	f__unclassified_Chloroflexi	g__unclassified_Chloroflexi	s__unclassified_Chloroflexi
ASV1824	13	0	k__Bacteria	p__Acidobacteriota	c__Blastocatellia	o__Blastocatellales	f__Blastocatellaceae	g__Stenotrophobacter	s__Stenotrophobacter_roseus
ASV1825	13	0	k__Bacteria	p__Acidobacteriota	c__Blastocatellia	o__Pyrinomonadales	f__Pyrinomonadaceae	g__RB41	s__unclassified_RB41
ASV1826	13	0	k__Bacteria	p__Chloroflexi	c__Anaerolineae	o__SJA_15	f__uncultured_soil_bacterium	g__uncultured_soil_bacterium	s__uncultured_soil_bacterium
ASV1827	13	0	k__Bacteria	p__Bacteroidota	c__Bacteroidia	o__Flavobacteriales	f__Flavobacteriaceae	g__Flavobacterium	s__Flavobacterium_sp._ICM_225
ASV1828	13	0	k__Bacteria	p__Bacteroidota	c__Bacteroidia	o__Bacteroidales	f__Muribaculaceae	g__unclassified_Muribaculaceae	s__unclassified_Muribaculaceae
ASV1829	13	0	k__Bacteria	p__Bacteroidota	c__Bacteroidia	o__Bacteroidales	f__Bacteroidales_RF16_group	g__unclassified_Bacteroidales_RF16_group	s__unclassified_Bacteroidales_RF16_group
ASV1830	13	0	k__Bacteria	p__Bacteroidota	c__Bacteroidia	o__Bacteroidales	f__Muribaculaceae	g__unclassified_Muribaculaceae	s__unclassified_Muribaculaceae
ASV1831	13	0	k__Bacteria	p__Bacteroidota	c__Bacteroidia	o__Bacteroidales	f__Muribaculaceae	g__uncultured_Bacteroidales_bacterium	s__uncultured_Bacteroidales_bacterium
ASV1832	13	0	k__Bacteria	p__Firmicutes	c__Clostridia	o__Oscillospirales	f__Oscillospiraceae	g__UCG_005	s__unclassified_UCG_005
ASV1833	13	0	k__Bacteria	p__Bacteroidota	c__Bacteroidia	o__Bacteroidales	f__Rikenellaceae	g__Rikenellaceae_RC9_gut_group	s__uncultured_Bacteroidales_bacterium
ASV1834	13	0	k__Bacteria	p__Patescibacteria	c__Saccharimonadia	o__Saccharimonadales	f__uncultured_cyanobacterium	g__uncultured_cyanobacterium	s__uncultured_cyanobacterium
ASV1835	13	0	k__Bacteria	p__Actinobacteriota	c__Actinobacteria	o__Corynebacteriales	f__Mycobacteriaceae	g__Mycobacterium	s__Mycolicibacterium_chlorophenolicum
ASV1836	13	0	k__Bacteria	p__Actinobacteriota	c__Actinobacteria	o__Pseudonocardiales	f__Pseudonocardiaceae	g__Actinophytocola	s__Actinophytocola_sp._IIUM_K4_08
ASV1837	13	0	k__Bacteria	p__Proteobacteria	c__Gammaproteobacteria	o__Enterobacterales	f__Enterobacteriaceae	g__Raoultella	s__Raoultella_ornithinolytica
ASV1838	13	0	k__Bacteria	p__Proteobacteria	c__Gammaproteobacteria	o__Enterobacterales	f__Erwiniaceae	g__Pantoea	s__Pantoea_agglomerans
ASV1839	13	0	k__Bacteria	p__Firmicutes	c__Bacilli	o__Paenibacillales	f__Paenibacillaceae	g__Paenibacillus	s__Paenibacillus_macerans
ASV1840	13	0	k__Bacteria	p__Actinobacteriota	c__Actinobacteria	o__Corynebacteriales	f__Mycobacteriaceae	g__Mycobacterium	s__Mycolicibacterium_moriokaense
ASV1841	13	0	k__Bacteria	p__Actinobacteriota	c__Actinobacteria	o__Bifidobacteriales	f__Bifidobacteriaceae	g__Bifidobacterium	s__Bifidobacterium_adolescentis
ASV1842	13	0	k__Bacteria	p__Firmicutes	c__Clostridia	o__Lachnospirales	f__Lachnospiraceae	g__Incertae_Sedis	s__Hungatella_hathewayi
ASV1843	13	0	k__Bacteria	p__Firmicutes	c__Clostridia	o__Lachnospirales	f__Lachnospiraceae	g__Lachnoclostridium	s__[Clostridium]_citroniae
ASV1844	13	0	k__Bacteria	p__Firmicutes	c__Clostridia	o__Lachnospirales	f__Lachnospiraceae	g__unclassified_Lachnospiraceae	s__unclassified_Lachnospiraceae
ASV1845	13	0	k__Bacteria	p__Chloroflexi	c__Anaerolineae	o__SBR1031	f__A4b	g__unclassified_A4b	s__unclassified_A4b
ASV1846	13	0	k__Bacteria	p__Myxococcota	c__Myxococcia	o__Myxococcales	f__Myxococcaceae	g__P3OB_42	s__unclassified_P3OB_42
ASV1847	13	0	k__Bacteria	p__Gemmatimonadota	c__Gemmatimonadetes	o__Gemmatimonadales	f__Gemmatimonadaceae	g__unclassified_Gemmatimonadaceae	s__unclassified_Gemmatimonadaceae
ASV1848	13	0	k__Bacteria	p__Desulfobacterota	c__Desulfovibrionia	o__Desulfovibrionales	f__Desulfovibrionaceae	g__Desulfovibrio	s__Desulfovibrio_litoralis
ASV1849	13	0	k__Bacteria	p__Proteobacteria	c__Alphaproteobacteria	o__unclassified_Alphaproteobacteria	f__unclassified_Alphaproteobacteria	g__unclassified_Alphaproteobacteria	s__unclassified_Alphaproteobacteria
ASV1850	13	0	k__Bacteria	p__Actinobacteriota	c__Actinobacteria	o__Streptosporangiales	f__Thermomonosporaceae	g__Actinomadura	s__Actinomadura_geliboluensis
ASV1851	13	0	k__Bacteria	p__Actinobacteriota	c__Coriobacteriia	o__Coriobacteriales	f__Eggerthellaceae	g__Enterorhabdus	s__unclassified_Enterorhabdus
ASV1852	13	0	k__Bacteria	p__Proteobacteria	c__Gammaproteobacteria	o__Enterobacterales	f__Pasteurellaceae	g__Pasteurella	s__[Pasteurella]_aerogenes
ASV1853	13	0	k__Bacteria	p__Proteobacteria	c__Gammaproteobacteria	o__Methylococcales	f__Methylococcaceae	g__Methyloparacoccus	s__Methyloparacoccus_murrellii
ASV1854	13	0	k__Bacteria	p__Proteobacteria	c__Gammaproteobacteria	o__Gammaproteobacteria_Incertae_Sedis	f__Unknown_Family	g__Candidatus_Berkiella	s__unclassified_Candidatus_Berkiella
ASV1855	13	10	k__Bacteria	p__Proteobacteria	c__Alphaproteobacteria	o__Rhizobiales	f__Xanthobacteraceae	g__Ancylobacter	s__Ancylobacter_polymorphus
ASV1856	13	0	k__Bacteria	p__Proteobacteria	c__Alphaproteobacteria	o__Rhizobiales	f__Beijerinckiaceae	g__Methylobacterium_Methylorubrum	s__Methylobacterium_iners
ASV1857	13	0	k__Bacteria	p__Proteobacteria	c__Alphaproteobacteria	o__Rhizobiales	f__Beijerinckiaceae	g__Bosea	s__Bosea_thiooxidans
ASV1858	13	0	k__Bacteria	p__Proteobacteria	c__Alphaproteobacteria	o__Rhizobiales	f__Hyphomicrobiaceae	g__Pedomicrobium	s__unclassified_Pedomicrobium
ASV1859	13	0	k__Bacteria	p__Firmicutes	c__Clostridia	o__Oscillospirales	f__Oscillospiraceae	g__UCG_005	s__unclassified_UCG_005
ASV1860	13	0	k__Bacteria	p__Firmicutes	c__Clostridia	o__Oscillospirales	f__UCG_010	g__unclassified_UCG_010	s__unclassified_UCG_010
ASV1861	13	0	k__Bacteria	p__Actinobacteriota	c__Thermoleophilia	o__Solirubrobacterales	f__unclassified_Solirubrobacterales	g__unclassified_Solirubrobacterales	s__unclassified_Solirubrobacterales
ASV1862	13	0	k__Bacteria	p__Actinobacteriota	c__Thermoleophilia	o__Solirubrobacterales	f__67_14	g__unclassified_67_14	s__unclassified_67_14
ASV1863	13	0	k__Bacteria	p__Actinobacteriota	c__Actinobacteria	o__Streptomycetales	f__Streptomycetaceae	g__Streptomyces	s__Streptomyces_anandii
ASV1864	13	0	k__Bacteria	p__Actinobacteriota	c__Actinobacteria	o__Pseudonocardiales	f__Pseudonocardiaceae	g__Saccharopolyspora	s__Saccharopolyspora_halotolerans
ASV1865	13	0	k__Bacteria	p__Proteobacteria	c__Alphaproteobacteria	o__Caulobacterales	f__Caulobacteraceae	g__Brevundimonas	s__drinking_water_bacterium_MA11
ASV1866	13	0	k__Bacteria	p__Proteobacteria	c__Alphaproteobacteria	o__Caulobacterales	f__Caulobacteraceae	g__Brevundimonas	s__Brevundimonas_kwangchunensis
ASV1867	13	0	k__Bacteria	p__Acidobacteriota	c__Vicinamibacteria	o__Vicinamibacterales	f__Vicinamibacteraceae	g__uncultured_bacterium_gp6	s__uncultured_bacterium_gp6
ASV1868	13	0	k__Bacteria	p__Acidobacteriota	c__Vicinamibacteria	o__Vicinamibacterales	f__Vicinamibacteraceae	g__unclassified_Vicinamibacteraceae	s__unclassified_Vicinamibacteraceae
ASV1869	36	35	k__Bacteria	p__Cyanobacteria	c__Cyanobacteriia	o__Cyanobacteriales	f__Phormidiaceae	g__Tychonema_CCAP_1459_11B	s__Phormidium_sp._ACSSI_165
ASV1870	13	0	k__Bacteria	p__Acidobacteriota	c__Acidobacteriae	o__Acidobacteriales	f__unclassified_Acidobacteriales	g__unclassified_Acidobacteriales	s__unclassified_Acidobacteriales
ASV1871	13	0	k__Bacteria	p__Proteobacteria	c__Gammaproteobacteria	o__Burkholderiales	f__Oxalobacteraceae	g__Noviherbaspirillum	s__beta_proteobacterium_TE1
ASV1872	13	0	k__Bacteria	p__Proteobacteria	c__Alphaproteobacteria	o__Rhodospirillales	f__unclassified_Rhodospirillales	g__unclassified_Rhodospirillales	s__unclassified_Rhodospirillales
ASV1873	13	0	k__Bacteria	p__Proteobacteria	c__Gammaproteobacteria	o__Burkholderiales	f__Hydrogenophilaceae	g__Thiobacillus	s__Thiobacillus_thioparus
ASV1874	13	0	k__Bacteria	p__Acidobacteriota	c__Acidobacteriae	o__unclassified_Acidobacteriae	f__unclassified_Acidobacteriae	g__unclassified_Acidobacteriae	s__unclassified_Acidobacteriae
ASV1875	13	0	k__Bacteria	p__Firmicutes	c__Clostridia	o__unclassified_Clostridia	f__unclassified_Clostridia	g__unclassified_Clostridia	s__unclassified_Clostridia
ASV1876	13	0	k__Bacteria	p__Firmicutes	c__Clostridia	o__unclassified_Clostridia	f__unclassified_Clostridia	g__unclassified_Clostridia	s__unclassified_Clostridia
ASV1877	13	0	k__Bacteria	p__Firmicutes	c__Clostridia	o__Lachnospirales	f__Lachnospiraceae	g__Lachnospiraceae_NK4A136_group	s__unclassified_Lachnospiraceae_NK4A136_group
ASV1878	13	0	k__Bacteria	p__unclassified_Bacteria	c__unclassified_Bacteria	o__unclassified_Bacteria	f__unclassified_Bacteria	g__unclassified_Bacteria	s__unclassified_Bacteria
ASV1879	12	0	k__Bacteria	p__Armatimonadota	c__Chthonomonadetes	o__Chthonomonadales	f__unclassified_Chthonomonadales	g__unclassified_Chthonomonadales	s__unclassified_Chthonomonadales
ASV1880	12	0	Unassigned	Unassigned	Unassigned	Unassigned	Unassigned	Unassigned	Unassigned
ASV1881	12	0	k__Bacteria	p__Bacteroidota	c__Bacteroidia	o__Sphingobacteriales	f__Sphingobacteriaceae	g__unclassified_Sphingobacteriaceae	s__Sphingobacterium_jejuense
ASV1882	12	0	k__Bacteria	p__Bacteroidota	c__Bacteroidia	o__Flavobacteriales	f__Flavobacteriaceae	g__Myroides	s__unclassified_Myroides
ASV1883	12	0	k__Bacteria	p__Bacteroidota	c__Bacteroidia	o__Chitinophagales	f__unclassified_Chitinophagales	g__unclassified_Chitinophagales	s__unclassified_Chitinophagales
ASV1884	12	0	k__Bacteria	p__Firmicutes	c__Bacilli	o__Lactobacillales	f__Lactobacillaceae	g__Ligilactobacillus	s__Ligilactobacillus_murinus
ASV1885	12	0	k__Bacteria	p__Patescibacteria	c__Saccharimonadia	o__Saccharimonadales	f__uncultured_Candidatus_Saccharibacteria_bacterium	g__uncultured_Candidatus_Saccharibacteria_bacterium	s__uncultured_Candidatus_Saccharibacteria_bacterium
ASV1886	12	0	k__Bacteria	p__Firmicutes	c__Bacilli	o__Erysipelotrichales	f__Erysipelotrichaceae	g__Erysipelothrix	s__unclassified_Erysipelothrix
ASV1887	12	0	k__Bacteria	p__Firmicutes	c__Bacilli	o__Erysipelotrichales	f__Erysipelotrichaceae	g__Faecalitalea	s__butyrate_producing_bacterium_SM7_11
ASV1888	12	0	k__Bacteria	p__Firmicutes	c__Clostridia	o__Lachnospirales	f__Lachnospiraceae	g__Lachnospiraceae_XPB1014_group	s__Lachnospiraceae_XPB1014_group_bacterium_V9D2009
ASV1889	12	0	k__Bacteria	p__unclassified_Bacteria	c__unclassified_Bacteria	o__unclassified_Bacteria	f__unclassified_Bacteria	g__unclassified_Bacteria	s__unclassified_Bacteria
ASV1890	12	0	k__Bacteria	p__unclassified_Bacteria	c__unclassified_Bacteria	o__unclassified_Bacteria	f__unclassified_Bacteria	g__unclassified_Bacteria	s__unclassified_Bacteria
ASV1891	12	0	k__Bacteria	p__Planctomycetota	c__Planctomycetes	o__Gemmatales	f__Gemmataceae	g__unclassified_Gemmataceae	s__unclassified_Gemmataceae
ASV1892	12	0	k__Bacteria	p__Firmicutes	c__Clostridia	o__Clostridia_UCG_014	f__uncultured_Firmicutes_bacterium	g__uncultured_Firmicutes_bacterium	s__uncultured_Firmicutes_bacterium
ASV1893	12	0	k__Bacteria	p__Acidobacteriota	c__Blastocatellia	o__Pyrinomonadales	f__Pyrinomonadaceae	g__RB41	s__Brevitalea_aridisoli
ASV1894	12	0	k__Bacteria	p__Bacteroidota	c__Bacteroidia	o__Bacteroidales	f__Dysgonomonadaceae	g__unclassified_Dysgonomonadaceae	s__unclassified_Dysgonomonadaceae
ASV1895	12	0	k__Bacteria	p__Chloroflexi	c__Anaerolineae	o__SBR1031	f__A4b	g__unclassified_A4b	s__unclassified_A4b
ASV1896	12	0	k__Bacteria	p__Bacteroidota	c__Bacteroidia	o__Flavobacteriales	f__NS9_marine_group	g__unclassified_NS9_marine_group	s__unclassified_NS9_marine_group
ASV1897	12	0	k__Bacteria	p__Chloroflexi	c__Anaerolineae	o__unclassified_Anaerolineae	f__unclassified_Anaerolineae	g__unclassified_Anaerolineae	s__unclassified_Anaerolineae
ASV1898	12	140	k__Bacteria	p__Bacteroidota	c__Bacteroidia	o__Bacteroidales	f__Bacteroidaceae	g__Bacteroides	s__Bacteroides_thetaiotaomicron
ASV1899	12	0	k__Bacteria	p__Bacteroidota	c__Bacteroidia	o__Bacteroidales	f__p_251_o5	g__uncultured_rumen_bacterium	s__uncultured_rumen_bacterium
ASV1900	12	0	k__Bacteria	p__Bacteroidota	c__Bacteroidia	o__Bacteroidales	f__Muribaculaceae	g__unclassified_Muribaculaceae	s__unclassified_Muribaculaceae
ASV1901	12	0	k__Bacteria	p__Bacteroidota	c__Bacteroidia	o__Bacteroidales	f__Muribaculaceae	g__unclassified_Muribaculaceae	s__unclassified_Muribaculaceae
ASV1902	12	0	k__Bacteria	p__Bacteroidota	c__Bacteroidia	o__Bacteroidales	f__Prevotellaceae	g__unclassified_Prevotellaceae	s__unclassified_Prevotellaceae
ASV1903	12	0	k__Bacteria	p__Bacteroidota	c__Bacteroidia	o__Bacteroidales	f__Tannerellaceae	g__Parabacteroides	s__Parabacteroides_johnsonii
ASV1904	12	0	k__Bacteria	p__Bacteroidota	c__Bacteroidia	o__Bacteroidales	f__Muribaculaceae	g__Muribaculum	s__Muribaculum_intestinale
ASV1905	12	48	k__Bacteria	p__Bacteroidota	c__Bacteroidia	o__Bacteroidales	f__Muribaculaceae	g__unclassified_Muribaculaceae	s__unclassified_Muribaculaceae
ASV1906	12	0	k__Bacteria	p__Firmicutes	c__Clostridia	o__Oscillospirales	f__UCG_010	g__unclassified_UCG_010	s__unclassified_UCG_010
ASV1907	12	0	k__Bacteria	p__Chloroflexi	c__Ktedonobacteria	o__Ktedonobacterales	f__JG30_KF_AS9	g__unclassified_JG30_KF_AS9	s__unclassified_JG30_KF_AS9
ASV1908	12	0	k__Bacteria	p__Actinobacteriota	c__Thermoleophilia	o__Gaiellales	f__unclassified_Gaiellales	g__unclassified_Gaiellales	s__unclassified_Gaiellales
ASV1909	44	1517	k__Bacteria	p__Firmicutes	c__Clostridia	o__Clostridiales	f__Clostridiaceae	g__Clostridium_sensu_stricto_12	s__Clostridium_autoethanogenum
ASV1910	12	0	k__Bacteria	p__Proteobacteria	c__Alphaproteobacteria	o__Rhizobiales	f__Hyphomicrobiaceae	g__Hyphomicrobium	s__Hyphomicrobium_vulgare
ASV1911	12	0	k__Bacteria	p__Proteobacteria	c__Gammaproteobacteria	o__Burkholderiales	f__Sutterellaceae	g__unclassified_Sutterellaceae	s__unclassified_Sutterellaceae
ASV1912	12	0	k__Bacteria	p__Actinobacteriota	c__Actinobacteria	o__unclassified_Actinobacteria	f__unclassified_Actinobacteria	g__unclassified_Actinobacteria	s__unclassified_Actinobacteria
ASV1913	12	0	k__Bacteria	p__Proteobacteria	c__Gammaproteobacteria	o__Enterobacterales	f__Enterobacteriaceae	g__Enterobacter	s__Klebsiella_aerogenes
ASV1914	12	0	k__Bacteria	p__Firmicutes	c__Clostridia	o__Lachnospirales	f__Lachnospiraceae	g__Coprococcus	s__Coprococcus_eutactus
ASV1915	12	0	k__Bacteria	p__unclassified_Bacteria	c__unclassified_Bacteria	o__unclassified_Bacteria	f__unclassified_Bacteria	g__unclassified_Bacteria	s__unclassified_Bacteria
ASV1916	12	0	k__Bacteria	p__Actinobacteriota	c__Actinobacteria	o__Micromonosporales	f__Micromonosporaceae	g__unclassified_Micromonosporaceae	s__unclassified_Micromonosporaceae
ASV1917	12	0	k__Bacteria	p__Actinobacteriota	c__Actinobacteria	o__Catenulisporales	f__Actinospicaceae	g__Actinospica	s__Actinocrinis_puniceicyclus
ASV1918	12	0	k__Bacteria	p__Firmicutes	c__Clostridia	o__Caldicoprobacterales	f__Caldicoprobacteraceae	g__Caldicoprobacter	s__unclassified_Caldicoprobacter
ASV1919	12	0	k__Bacteria	p__Fusobacteriota	c__Fusobacteriia	o__Fusobacteriales	f__Fusobacteriaceae	g__Cetobacterium	s__unclassified_Cetobacterium
ASV1920	12	0	k__Bacteria	p__Proteobacteria	c__Alphaproteobacteria	o__Sphingomonadales	f__Sphingomonadaceae	g__Sphingomonas	s__Sphingomonas_sp._Ha24
ASV1921	12	0	k__Bacteria	p__Proteobacteria	c__Gammaproteobacteria	o__Xanthomonadales	f__Rhodanobacteraceae	g__Rhodanobacter	s__Rhodanobacter_rhizosphaerae
ASV1922	12	0	k__Bacteria	p__Proteobacteria	c__Gammaproteobacteria	o__Steroidobacterales	f__Steroidobacteraceae	g__Steroidobacter	s__Steroidobacter_denitrificans
ASV1923	12	0	k__Bacteria	p__Proteobacteria	c__Gammaproteobacteria	o__Xanthomonadales	f__Rhodanobacteraceae	g__Rhodanobacter	s__Rhodanobacter_lindaniclasticus
ASV1924	12	0	k__Bacteria	p__Proteobacteria	c__Alphaproteobacteria	o__Rhizobiales	f__Xanthobacteraceae	g__Xanthobacter	s__Xanthobacter_polyaromaticivorans
ASV1925	12	0	k__Bacteria	p__Proteobacteria	c__Alphaproteobacteria	o__Rhizobiales	f__Rhizobiales_Incertae_Sedis	g__Phreatobacter	s__unclassified_Phreatobacter
ASV1926	12	0	k__Bacteria	p__Proteobacteria	c__Gammaproteobacteria	o__Pseudomonadales	f__Halomonadaceae	g__Halomonas	s__Halomonas_desiderata
ASV1927	12	0	k__Bacteria	p__Actinobacteriota	c__Actinobacteria	o__Propionibacteriales	f__Nocardioidaceae	g__Nocardioides	s__Nocardioides_daeguensis
ASV1928	12	0	k__Bacteria	p__Proteobacteria	c__Alphaproteobacteria	o__Rhizobiales	f__Kaistiaceae	g__Kaistia	s__Kaistia_granuli
ASV1929	12	0	k__Bacteria	p__Proteobacteria	c__Gammaproteobacteria	o__Acidiferrobacterales	f__Acidiferrobacteraceae	g__Sulfurifustis	s__Sulfuricaulis_limicola
ASV1930	12	0	k__Bacteria	p__Proteobacteria	c__Gammaproteobacteria	o__Pseudomonadales	f__Saccharospirillaceae	g__Saccharospirillum	s__Saccharospirillum_impatiens
ASV1931	12	0	k__Bacteria	p__Proteobacteria	c__Gammaproteobacteria	o__Pseudomonadales	f__Halomonadaceae	g__Halomonas	s__Halomonas_sp.
ASV1932	12	0	k__Bacteria	p__Proteobacteria	c__Gammaproteobacteria	o__Gammaproteobacteria_Incertae_Sedis	f__Unknown_Family	g__Acidibacter	s__gamma_proteobacterium_LWH44
ASV1933	12	0	k__Bacteria	p__Myxococcota	c__Polyangia	o__Haliangiales	f__Haliangiaceae	g__Haliangium	s__unclassified_Haliangium
ASV1934	12	0	k__Bacteria	p__Firmicutes	c__Clostridia	o__Oscillospirales	f__UCG_010	g__uncultured_Ruminococcaceae_bacterium	s__uncultured_Ruminococcaceae_bacterium
ASV1935	12	0	k__Bacteria	p__Firmicutes	c__Negativicutes	o__Veillonellales_Selenomonadales	f__Selenomonadaceae	g__Megamonas	s__uncultured_Clostridiales_bacterium
ASV1936	12	0	k__Bacteria	p__Acidobacteriota	c__Acidobacteriae	o__Bryobacterales	f__Bryobacteraceae	g__Bryobacter	s__unclassified_Bryobacter
ASV1937	12	0	k__Bacteria	p__Actinobacteriota	c__Thermoleophilia	o__Solirubrobacterales	f__67_14	g__uncultured_Rubrobacteria_bacterium	s__uncultured_Rubrobacteria_bacterium
ASV1938	12	0	k__Bacteria	p__Proteobacteria	c__Gammaproteobacteria	o__Enterobacterales	f__Pasteurellaceae	g__Gallibacterium	s__Gallibacterium_anatis
ASV1939	12	0	k__Bacteria	p__Acidobacteriota	c__Holophagae	o__Subgroup_7	f__unclassified_Subgroup_7	g__unclassified_Subgroup_7	s__unclassified_Subgroup_7
ASV1940	12	0	k__Bacteria	p__Acidobacteriota	c__Acidobacteriae	o__Acidobacteriales	f__unclassified_Acidobacteriales	g__unclassified_Acidobacteriales	s__unclassified_Acidobacteriales
ASV1941	12	0	k__Bacteria	p__Acidobacteriota	c__Acidobacteriae	o__Acidobacteriales	f__unclassified_Acidobacteriales	g__unclassified_Acidobacteriales	s__unclassified_Acidobacteriales
ASV1942	12	0	k__Bacteria	p__Proteobacteria	c__Gammaproteobacteria	o__Burkholderiales	f__Oxalobacteraceae	g__Massilia	s__Massilia_sp._K5
ASV1943	12	0	k__Bacteria	p__Proteobacteria	c__Gammaproteobacteria	o__Burkholderiales	f__Rhodocyclaceae	g__C39	s__beta_proteobacterium_SAK17
ASV1944	12	0	k__Bacteria	p__Proteobacteria	c__Gammaproteobacteria	o__Burkholderiales	f__Nitrosomonadaceae	g__Ellin6067	s__Ellin6067_bacterium_Ellin6067
ASV1945	12	0	k__Bacteria	p__Firmicutes	c__Clostridia	o__unclassified_Clostridia	f__unclassified_Clostridia	g__unclassified_Clostridia	s__unclassified_Clostridia
ASV1946	12	0	k__Bacteria	p__Firmicutes	c__Clostridia	o__Oscillospirales	f__Hungateiclostridiaceae	g__unclassified_Hungateiclostridiaceae	s__unclassified_Hungateiclostridiaceae
ASV1947	12	0	k__Bacteria	p__Acidobacteriota	c__Acidobacteriae	o__Solibacterales	f__Solibacteraceae	g__Candidatus_Solibacter	s__uncultured_Acidobacteriaceae_bacterium
ASV1948	11	0	k__Bacteria	p__Acidobacteriota	c__Blastocatellia	o__Pyrinomonadales	f__Pyrinomonadaceae	g__RB41	s__unclassified_RB41
ASV1949	11	0	k__Bacteria	p__Bacteroidota	c__Bacteroidia	o__Chitinophagales	f__Saprospiraceae	g__unclassified_Saprospiraceae	s__unclassified_Saprospiraceae
ASV1950	11	0	k__Bacteria	p__Bacteroidota	c__Bacteroidia	o__Bacteroidales	f__Rikenellaceae	g__DMER64	s__unclassified_DMER64
ASV1951	11	0	k__Bacteria	p__Cyanobacteria	c__Cyanobacteriia	o__Cyanobacteriales	f__Phormidiaceae	g__Tychonema_CCAP_1459_11B	s__Phormidium_sp._ACSSI_165
ASV1952	11	0	k__Bacteria	p__unclassified_Bacteria	c__unclassified_Bacteria	o__unclassified_Bacteria	f__unclassified_Bacteria	g__unclassified_Bacteria	s__unclassified_Bacteria
ASV1953	11	0	k__Bacteria	p__Firmicutes	c__Bacilli	o__Paenibacillales	f__Paenibacillaceae	g__Ammoniibacillus	s__Ammoniibacillus_agariperforans
ASV1954	11	0	k__Bacteria	p__Proteobacteria	c__Gammaproteobacteria	o__Burkholderiales	f__TRA3_20	g__uncultured_gamma_proteobacterium	s__uncultured_gamma_proteobacterium
ASV1955	11	0	k__Bacteria	p__unclassified_Bacteria	c__unclassified_Bacteria	o__unclassified_Bacteria	f__unclassified_Bacteria	g__unclassified_Bacteria	s__unclassified_Bacteria
ASV1956	11	0	k__Bacteria	p__Verrucomicrobiota	c__Verrucomicrobiae	o__Chthoniobacterales	f__Chthoniobacteraceae	g__unclassified_Chthoniobacteraceae	s__unclassified_Chthoniobacteraceae
ASV1957	11	124	k__Bacteria	p__Firmicutes	c__Clostridia	o__Clostridia_UCG_014	f__unclassified_Clostridia_UCG_014	g__unclassified_Clostridia_UCG_014	s__unclassified_Clostridia_UCG_014
ASV1958	11	0	k__Bacteria	p__Acidobacteriota	c__Blastocatellia	o__Blastocatellales	f__Blastocatellaceae	g__OLB17	s__Acidobacteria_bacterium_OLB17
ASV1959	11	0	k__Bacteria	p__Bacteroidota	c__Bacteroidia	o__Bacteroidales	f__Rikenellaceae	g__Alistipes	s__Alistipes_sp._S440
ASV1960	11	0	k__Bacteria	p__Bacteroidota	c__Bacteroidia	o__Bacteroidales	f__Bacteroidales_RF16_group	g__unclassified_Bacteroidales_RF16_group	s__unclassified_Bacteroidales_RF16_group
ASV1961	11	0	k__Bacteria	p__Bacteroidota	c__Bacteroidia	o__Bacteroidales	f__F082	g__uncultured_rumen_bacterium	s__uncultured_rumen_bacterium
ASV1962	11	0	k__Bacteria	p__Bacteroidota	c__Bacteroidia	o__Bacteroidales	f__Bacteroidaceae	g__Bacteroides	s__unclassified_Bacteroides
ASV1963	11	58	k__Bacteria	p__Bacteroidota	c__Bacteroidia	o__Bacteroidales	f__Bacteroidaceae	g__Bacteroides	s__Phocaeicola_coprocola
ASV1964	11	0	k__Bacteria	p__Bacteroidota	c__Bacteroidia	o__Bacteroidales	f__Prevotellaceae	g__Prevotella	s__Prevotella_salivae
ASV1965	11	0	k__Bacteria	p__Bacteroidota	c__Bacteroidia	o__Bacteroidales	f__Prevotellaceae	g__Prevotellaceae_UCG_004	s__unclassified_Prevotellaceae_UCG_004
ASV1966	11	0	k__Bacteria	p__Proteobacteria	c__Gammaproteobacteria	o__Burkholderiales	f__Sutterellaceae	g__Parasutterella	s__Parasutterella_excrementihominis
ASV1967	11	0	k__Bacteria	p__Bacteroidota	c__Bacteroidia	o__Bacteroidales	f__unclassified_Bacteroidales	g__unclassified_Bacteroidales	s__unclassified_Bacteroidales
ASV1968	11	0	k__Bacteria	p__Chloroflexi	c__Ktedonobacteria	o__Ktedonobacterales	f__Ktedonobacteraceae	g__HSB_OF53_F07	s__unclassified_HSB_OF53_F07
ASV1969	11	0	k__Bacteria	p__Chloroflexi	c__Ktedonobacteria	o__Ktedonobacterales	f__JG30_KF_AS9	g__unclassified_JG30_KF_AS9	s__unclassified_JG30_KF_AS9
ASV1970	11	0	k__Bacteria	p__Firmicutes	c__Clostridia	o__Peptostreptococcales_Tissierellales	f__Anaerovoracaceae	g__unclassified_Anaerovoracaceae	s__unclassified_Anaerovoracaceae
ASV1971	11	0	k__Bacteria	p__Firmicutes	c__Clostridia	o__Lachnospirales	f__Lachnospiraceae	g__Tyzzerella	s__Clostridiales_bacterium_21_4c
ASV1972	11	0	k__Bacteria	p__Proteobacteria	c__Gammaproteobacteria	o__Enterobacterales	f__Succinivibrionaceae	g__Succinivibrio	s__uncultured_Succinivibrio_sp.
ASV1973	11	0	k__Bacteria	p__Firmicutes	c__Bacilli	o__Bacillales	f__Bacillaceae	g__Bacillus	s__Bacillus_sp.__in__Bacteria
ASV1974	11	63	k__Bacteria	p__Actinobacteriota	c__Actinobacteria	o__Micrococcales	f__Promicromonosporaceae	g__Xylanimicrobium	s__Xylanimicrobium_pachnodae
ASV1975	11	0	k__Bacteria	p__Actinobacteriota	c__Actinobacteria	o__Actinomycetales	f__Actinomycetaceae	g__Actinomyces	s__Actinomyces_graevenitzii
ASV1976	11	0	k__Bacteria	p__Actinobacteriota	c__Actinobacteria	o__Corynebacteriales	f__Corynebacteriaceae	g__Corynebacterium	s__Corynebacterium_kroppenstedtii
ASV1977	11	0	k__Bacteria	p__Firmicutes	c__Clostridia	o__Lachnospirales	f__Lachnospiraceae	g__Lachnoclostridium	s__Lachnospiraceae_bacterium_DW22
ASV1978	16	45	k__Bacteria	p__Firmicutes	c__Clostridia	o__Lachnospirales	f__Lachnospiraceae	g__unclassified_Lachnospiraceae	s__unclassified_Lachnospiraceae
ASV1979	11	0	k__Bacteria	p__Firmicutes	c__Clostridia	o__Lachnospirales	f__Lachnospiraceae	g__Blautia	s__Blautia_producta
ASV1980	11	0	k__Bacteria	p__Firmicutes	c__Clostridia	o__Lachnospirales	f__Lachnospiraceae	g__Eisenbergiella	s__Clostridiales_bacterium_VE202_27
ASV1981	11	0	k__Bacteria	p__Firmicutes	c__Clostridia	o__Lachnospirales	f__Lachnospiraceae	g__Lachnoclostridium	s__[Clostridium]_hylemonae
ASV1982	11	11	k__Bacteria	p__Actinobacteriota	c__Actinobacteria	o__PeM15	f__unclassified_PeM15	g__unclassified_PeM15	s__unclassified_PeM15
ASV1983	11	0	k__Bacteria	p__Proteobacteria	c__Gammaproteobacteria	o__Burkholderiales	f__Burkholderiaceae	g__Cupriavidus	s__Ralstonia_sp._DUT_AHX
ASV1984	11	0	k__Bacteria	p__Proteobacteria	c__Gammaproteobacteria	o__Enterobacterales	f__Pasteurellaceae	g__Haemophilus	s__Haemophilus_parainfluenzae
ASV1985	11	0	k__Bacteria	p__Fusobacteriota	c__Fusobacteriia	o__Fusobacteriales	f__Fusobacteriaceae	g__Cetobacterium	s__Cetobacterium_somerae
ASV1986	11	0	k__Bacteria	p__Proteobacteria	c__Alphaproteobacteria	o__Sphingomonadales	f__Sphingomonadaceae	g__Sphingomonas	s__Sphingomonas_sp._MA3_2
ASV1987	11	0	k__Bacteria	p__Proteobacteria	c__Alphaproteobacteria	o__Elsterales	f__unclassified_Elsterales	g__uncultured_Stella_sp.	s__unclassified_Elsterales
ASV1988	11	0	k__Bacteria	p__Proteobacteria	c__Alphaproteobacteria	o__Rhizobiales	f__Hyphomicrobiaceae	g__Hyphomicrobium	s__Hyphomicrobium_vulgare
ASV1989	11	0	k__Bacteria	p__Proteobacteria	c__Alphaproteobacteria	o__Rhizobiales	f__Rhizobiaceae	g__Pseudochrobactrum	s__Pseudochrobactrum_asaccharolyticum
ASV1990	11	0	k__Bacteria	p__Proteobacteria	c__Alphaproteobacteria	o__Rhizobiales	f__Devosiaceae	g__Devosia	s__Devosia_glacialis
ASV1991	11	0	k__Bacteria	p__Proteobacteria	c__Alphaproteobacteria	o__Rhizobiales	f__Labraceae	g__Labrys	s__Labrys_wisconsinensis
ASV1992	11	0	k__Bacteria	p__Proteobacteria	c__Alphaproteobacteria	o__Rhizobiales	f__Beijerinckiaceae	g__Chelatococcus	s__Chelatococcus_reniformis
ASV1993	11	0	k__Bacteria	p__Chloroflexi	c__Anaerolineae	o__SJA_15	f__uncultured_soil_bacterium	g__uncultured_soil_bacterium	s__uncultured_soil_bacterium
ASV1994	11	0	k__Bacteria	p__Firmicutes	c__Clostridia	o__Lachnospirales	f__Lachnospiraceae	g__unclassified_Lachnospiraceae	s__uncultured_rumen_bacterium
ASV1995	11	0	k__Bacteria	p__Chloroflexi	c__Dehalococcoidia	o__S085	f__uncultured_soil_bacterium	g__uncultured_soil_bacterium	s__uncultured_soil_bacterium
ASV1996	11	0	k__Bacteria	p__Firmicutes	c__Clostridia	o__Oscillospirales	f__UCG_010	g__unclassified_UCG_010	s__unclassified_UCG_010
ASV1997	11	0	k__Bacteria	p__Proteobacteria	c__Alphaproteobacteria	o__Rhizobiales	f__Xanthobacteraceae	g__Pseudorhodoplanes	s__alpha_proteobacterium_KC_IT_H1
ASV1998	11	0	k__Bacteria	p__Proteobacteria	c__Alphaproteobacteria	o__Rhodobacterales	f__Rhodobacteraceae	g__Rubellimicrobium	s__Rubellimicrobium_roseum
ASV1999	11	0	k__Bacteria	p__Acidobacteriota	c__Acidobacteriae	o__Bryobacterales	f__Bryobacteraceae	g__Bryobacter	s__unclassified_Bryobacter
ASV2000	11	0	k__Bacteria	p__Actinobacteriota	c__Actinobacteria	o__Pseudonocardiales	f__Pseudonocardiaceae	g__Saccharopolyspora	s__unclassified_Saccharopolyspora
ASV2001	11	0	k__Bacteria	p__Actinobacteriota	c__Actinobacteria	o__Streptomycetales	f__Streptomycetaceae	g__Streptomyces	s__Streptomyces_haliclonae
ASV2002	11	0	k__Bacteria	p__Myxococcota	c__Myxococcia	o__Myxococcales	f__Anaeromyxobacteraceae	g__Anaeromyxobacter	s__myxobacterium_KC
ASV2003	11	0	k__Bacteria	p__Proteobacteria	c__Alphaproteobacteria	o__Rhizobiales	f__Xanthobacteraceae	g__Pseudorhodoplanes	s__Rhodoplanes_sp._UBH9
ASV2004	11	0	k__Bacteria	p__Myxococcota	c__Polyangia	o__Polyangiales	f__BIrii41	g__unclassified_BIrii41	s__unclassified_BIrii41
ASV2005	11	0	k__Bacteria	p__Proteobacteria	c__Alphaproteobacteria	o__unclassified_Alphaproteobacteria	f__unclassified_Alphaproteobacteria	g__unclassified_Alphaproteobacteria	s__unclassified_Alphaproteobacteria
ASV2006	11	0	k__Bacteria	p__unclassified_Bacteria	c__unclassified_Bacteria	o__unclassified_Bacteria	f__unclassified_Bacteria	g__unclassified_Bacteria	s__unclassified_Bacteria
ASV2007	11	0	k__Bacteria	p__Acidobacteriota	c__Vicinamibacteria	o__Vicinamibacterales	f__Vicinamibacteraceae	g__Vicinamibacter	s__Acidobacteria_bacterium_IGE_002
ASV2008	11	0	k__Bacteria	p__Methylomirabilota	c__Methylomirabilia	o__Rokubacteriales	f__uncultured_actinobacterium	g__uncultured_actinobacterium	s__uncultured_actinobacterium
ASV2009	11	0	k__Bacteria	p__Proteobacteria	c__Alphaproteobacteria	o__Rhizobiales	f__Xanthobacteraceae	g__Bradyrhizobium	s__Bradyrhizobium_sp.
ASV2010	11	0	k__Bacteria	p__Proteobacteria	c__Gammaproteobacteria	o__Burkholderiales	f__Comamonadaceae	g__Acidovorax	s__Acidovorax_oryzae
ASV2011	11	0	k__Bacteria	p__Proteobacteria	c__Gammaproteobacteria	o__Burkholderiales	f__Oxalobacteraceae	g__Herbaspirillum	s__Herbaspirillum_seropedicae
ASV2012	11	0	k__Bacteria	p__Proteobacteria	c__Gammaproteobacteria	o__Burkholderiales	f__Sutterellaceae	g__unclassified_Sutterellaceae	s__unclassified_Sutterellaceae
ASV2013	11	0	k__Bacteria	p__Bacteroidota	c__Bacteroidia	o__unclassified_Bacteroidia	f__unclassified_Bacteroidia	g__unclassified_Bacteroidia	s__unclassified_Bacteroidia
ASV2014	11	0	k__Bacteria	p__Firmicutes	c__Clostridia	o__Oscillospirales	f__Ruminococcaceae	g__Ruminococcus	s__unclassified_Ruminococcus
ASV2015	11	0	k__Bacteria	p__Firmicutes	c__Clostridia	o__Lachnospirales	f__Lachnospiraceae	g__Lachnospiraceae_NK4A136_group	s__unclassified_Lachnospiraceae_NK4A136_group
ASV2016	11	0	k__Bacteria	p__Patescibacteria	c__Saccharimonadia	o__Saccharimonadales	f__uncultured_Candidatus_Saccharibacteria_bacterium	g__uncultured_Candidatus_Saccharibacteria_bacterium	s__uncultured_Candidatus_Saccharibacteria_bacterium
ASV2017	11	0	k__Bacteria	p__Firmicutes	c__Clostridia	o__Lachnospirales	f__Lachnospiraceae	g__unclassified_Lachnospiraceae	s__unclassified_Lachnospiraceae
ASV2018	10	0	k__Bacteria	p__Chloroflexi	c__Chloroflexia	o__Chloroflexales	f__Roseiflexaceae	g__Kouleothrix	s__Kouleothrix_aurantiaca
ASV2019	10	0	k__Archaea	p__Thermoplasmatota	c__Thermoplasmata	o__Marine_Group_II	f__uncultured_archaeon	g__uncultured_archaeon	s__uncultured_archaeon
ASV2020	10	0	k__Bacteria	p__Planctomycetota	c__Phycisphaerae	o__Phycisphaerales	f__Phycisphaeraceae	g__AKYG587	s__unclassified_AKYG587
ASV2021	10	0	k__Bacteria	p__Nitrospirota	c__Nitrospiria	o__Nitrospirales	f__Nitrospiraceae	g__Nitrospira	s__Candidatus_Nitrospira_nitrosa
ASV2022	10	0	k__Bacteria	p__Bacteroidota	c__Bacteroidia	o__Chitinophagales	f__Chitinophagaceae	g__unclassified_Chitinophagaceae	s__unclassified_Chitinophagaceae
ASV2023	10	0	k__Bacteria	p__Bacteroidota	c__Bacteroidia	o__Chitinophagales	f__Chitinophagaceae	g__Ferruginibacter	s__agricultural_soil_bacterium_SC_I_12
ASV2024	10	0	k__Bacteria	p__Bacteroidota	c__Bacteroidia	o__Chitinophagales	f__Chitinophagaceae	g__Ferruginibacter	s__unclassified_Ferruginibacter
ASV2025	10	0	k__Bacteria	p__Proteobacteria	c__Gammaproteobacteria	o__Pseudomonadales	f__Moraxellaceae	g__Acinetobacter	s__Acinetobacter_sp._AC02
ASV2026	10	0	k__Bacteria	p__Campylobacterota	c__Campylobacteria	o__Campylobacterales	f__Helicobacteraceae	g__Helicobacter	s__Helicobacter_hepaticus
ASV2027	10	0	k__Bacteria	p__Chloroflexi	c__Anaerolineae	o__unclassified_Anaerolineae	f__unclassified_Anaerolineae	g__unclassified_Anaerolineae	s__unclassified_Anaerolineae
ASV2028	10	0	k__Bacteria	p__Firmicutes	c__Bacilli	o__Paenibacillales	f__Paenibacillaceae	g__unclassified_Paenibacillaceae	s__unclassified_Paenibacillaceae
ASV2029	10	0	k__Bacteria	p__Patescibacteria	c__Saccharimonadia	o__Saccharimonadales	f__Saccharimonadaceae	g__Candidatus_Saccharimonas	s__unclassified_Candidatus_Saccharimonas
ASV2030	10	0	k__Bacteria	p__Patescibacteria	c__Saccharimonadia	o__Saccharimonadales	f__unclassified_Saccharimonadales	g__unclassified_Saccharimonadales	s__unclassified_Saccharimonadales
ASV2031	10	0	k__Bacteria	p__Proteobacteria	c__Gammaproteobacteria	o__Burkholderiales	f__Burkholderiaceae	g__unclassified_Burkholderiaceae	s__unclassified_Burkholderiaceae
ASV2032	10	0	k__Bacteria	p__unclassified_Bacteria	c__unclassified_Bacteria	o__unclassified_Bacteria	f__unclassified_Bacteria	g__unclassified_Bacteria	s__unclassified_Bacteria
ASV2033	10	0	k__Bacteria	p__Verrucomicrobiota	c__Verrucomicrobiae	o__Verrucomicrobiales	f__Akkermansiaceae	g__Akkermansia	s__unclassified_Akkermansia
ASV2034	10	0	k__Bacteria	p__Chloroflexi	c__unclassified_Chloroflexi	o__unclassified_Chloroflexi	f__unclassified_Chloroflexi	g__unclassified_Chloroflexi	s__unclassified_Chloroflexi
ASV2035	10	0	k__Bacteria	p__Acidobacteriota	c__Blastocatellia	o__Pyrinomonadales	f__Pyrinomonadaceae	g__RB41	s__Acidobacteria_bacterium_WWH8
ASV2036	10	0	k__Bacteria	p__Acidobacteriota	c__Blastocatellia	o__Pyrinomonadales	f__Pyrinomonadaceae	g__RB41	s__Arenimicrobium_luteum
ASV2037	10	0	k__Bacteria	p__Chloroflexi	c__Anaerolineae	o__Ardenticatenales	f__unclassified_Ardenticatenales	g__uncultured_archaeon	s__unclassified_Ardenticatenales
ASV2038	10	0	k__Bacteria	p__Desulfobacterota	c__Desulfobulbia	o__Desulfobulbales	f__Desulfocapsaceae	g__Desulfoprunum	s__Desulfoprunum_benzoelyticum
ASV2039	10	0	k__Bacteria	p__Bacteroidota	c__Bacteroidia	o__Flavobacteriales	f__Flavobacteriaceae	g__Maritimimonas	s__unclassified_Maritimimonas
ASV2040	10	0	k__Bacteria	p__Bacteroidota	c__Bacteroidia	o__Bacteroidales	f__Prevotellaceae	g__Prevotellaceae_UCG_003	s__uncultured_Bacteroidales_bacterium
ASV2041	10	0	k__Bacteria	p__Campylobacterota	c__Campylobacteria	o__Campylobacterales	f__Arcobacteraceae	g__Arcobacter	s__Aliarcobacter_butzleri
ASV2042	10	0	k__Bacteria	p__Bacteroidota	c__Bacteroidia	o__Chitinophagales	f__Chitinophagaceae	g__Taibaiella	s__Taibaiella_koreensis
ASV2043	10	0	k__Bacteria	p__Bacteroidota	c__Bacteroidia	o__Bacteroidales	f__Rikenellaceae	g__Alistipes	s__Alistipes_sp._CC_5826_wt_bac
ASV2044	10	0	k__Bacteria	p__Firmicutes	c__Clostridia	o__Oscillospirales	f__Ruminococcaceae	g__unclassified_Ruminococcaceae	s__unclassified_Ruminococcaceae
ASV2045	10	0	k__Bacteria	p__Bacteroidota	c__Bacteroidia	o__unclassified_Bacteroidia	f__unclassified_Bacteroidia	g__unclassified_Bacteroidia	s__unclassified_Bacteroidia
ASV2046	10	0	k__Bacteria	p__Bacteroidota	c__Bacteroidia	o__Bacteroidales	f__Muribaculaceae	g__Muribaculum	s__Muribaculum_intestinale
ASV2047	10	0	k__Bacteria	p__Bacteroidota	c__Bacteroidia	o__Bacteroidales	f__Muribaculaceae	g__Muribaculum	s__Muribaculum_intestinale
ASV2048	10	0	k__Bacteria	p__Bacteroidota	c__Bacteroidia	o__Bacteroidales	f__Prevotellaceae	g__Prevotellaceae_UCG_001	s__unclassified_Prevotellaceae_UCG_001
ASV2049	10	0	k__Bacteria	p__Bacteroidota	c__Bacteroidia	o__Bacteroidales	f__Rikenellaceae	g__Alistipes	s__unclassified_Alistipes
ASV2050	10	0	k__Bacteria	p__Bacteroidota	c__Bacteroidia	o__Bacteroidales	f__Muribaculaceae	g__unclassified_Muribaculaceae	s__unclassified_Muribaculaceae
ASV2051	10	0	k__Bacteria	p__unclassified_Bacteria	c__unclassified_Bacteria	o__unclassified_Bacteria	f__unclassified_Bacteria	g__unclassified_Bacteria	s__unclassified_Bacteria
ASV2052	10	0	k__Bacteria	p__Entotheonellaeota	c__Entotheonellia	o__Entotheonellales	f__Entotheonellaceae	g__Candidatus_Entotheonella	s__unclassified_Candidatus_Entotheonella
ASV2053	10	0	k__Bacteria	p__Proteobacteria	c__Gammaproteobacteria	o__Burkholderiales	f__unclassified_Burkholderiales	g__unclassified_Burkholderiales	s__unclassified_Burkholderiales
ASV2054	10	0	k__Bacteria	p__Proteobacteria	c__Gammaproteobacteria	o__Enterobacterales	f__Vibrionaceae	g__Vibrio	s__Vibrio_hepatarius
ASV2055	10	0	k__Bacteria	p__Firmicutes	c__Clostridia	o__Peptococcales	f__Peptococcaceae	g__unclassified_Peptococcaceae	s__unclassified_Peptococcaceae
ASV2056	10	0	k__Bacteria	p__Actinobacteriota	c__Actinobacteria	o__Micromonosporales	f__Micromonosporaceae	g__Micromonospora	s__Micromonospora_sp._BM2_1
ASV2057	10	0	k__Bacteria	p__Firmicutes	c__Clostridia	o__Lachnospirales	f__Lachnospiraceae	g__unclassified_Lachnospiraceae	s__unclassified_Lachnospiraceae
ASV2058	10	0	k__Bacteria	p__Firmicutes	c__Clostridia	o__Clostridiales	f__Clostridiaceae	g__Clostridium_sensu_stricto_1	s__Clostridium_chauvoei
ASV2059	10	0	k__Bacteria	p__Firmicutes	c__Clostridia	o__Lachnospirales	f__Lachnospiraceae	g__Lachnospiraceae_NK4A136_group	s__Lachnospiraceae_bacterium_DW17
ASV2060	10	0	k__Bacteria	p__Firmicutes	c__Clostridia	o__Lachnospirales	f__Lachnospiraceae	g__unclassified_Lachnospiraceae	s__unclassified_Lachnospiraceae
ASV2061	10	0	k__Bacteria	p__Firmicutes	c__Clostridia	o__Oscillospirales	f__Ruminococcaceae	g__Subdoligranulum	s__Ruminococcaceae_bacterium
ASV2062	10	0	k__Bacteria	p__Firmicutes	c__Clostridia	o__Lachnospirales	f__Lachnospiraceae	g__unclassified_Lachnospiraceae	s__unclassified_Lachnospiraceae
ASV2063	10	0	k__Bacteria	p__Actinobacteriota	c__Actinobacteria	o__Streptosporangiales	f__Streptosporangiaceae	g__Nonomuraea	s__Nonomuraea_sp.
[truncated: 12,220 more rows]

## Sheet: S1C
Sample	OTU_Num	Seqs_Num	Feature	ACE	Chao1	Simpson	Shannon	PD_whole_tree	Coverage
CA1	1129	72864	1129	1129.16	1129	0.457	3.318	173.608	1
CA2	1283	72925	1283	1283	1283	0.6039	4.517	171.72	1
CA3	1273	72552	1273	1273.79	1273.11	0.6438	4.7187	214.967	0.9999
CCF1	1109	72668	1109	1109.64	1109.11	0.3747	2.7054	154.411	0.9999
CCF2	1290	72822	1290	1290.87	1290.11	0.6761	5.0217	229.773	0.9999
CCF3	1243	72443	1243	1243.24	1243	0.7251	5.5401	171.011	1
CMA1	1089	73511	1089	1089.67	1089.1	0.3493	2.5174	155.081	0.9999
CMA2	1559	71807	1559	1559	1559	0.7867	6.0448	181.325	1
CMA3	2049	71434	2049	2049.21	2049	0.9471	8.6541	230.041	1
CON1	1438	72234	1438	1438	1438	0.9946	9.441	178.995	1
CON2	1303	72748	1303	1303.21	1303	0.9178	6.8441	174.836	1
CON3	1347	72395	1347	1347	1347	0.8875	7.2496	173.243	1
Total	14218	870403

## Sheet: S1D
genus	Mean(CA)	Variance(CA)	Std.err(CA)	Mean(CON)	Variance(CON)	Std.err(CON)	P value	Q value
Terrisporobacter	3.2e-05	3.08e-09	3.2e-05	0.000677	1.83e-08	7.81e-05	0.00122	0.454
Desulfovibrio	0.000724	1.13e-07	0.000194	0.00247	7.64e-08	0.00016	0.00175	0.454
Candidatus_Saccharimonas	0.000449	1.3e-08	6.59e-05	0.00236	2.4e-07	0.000283	0.002	0.454
unclassified_Acidobacteriota	0.000247	5.34e-09	4.22e-05	0	0	0	0.0024	0.454
Staphylococcus	0.00433	1.65e-07	0.000234	0.00928	1.98e-06	0.000812	0.00249	0.454
unclassified_SC_I_84	0.000431	4.05e-08	0.000116	0.00224	3.22e-07	0.000327	0.0038	0.454
Psychrobacter	0.0019	2.96e-07	0.000314	0.000151	4.21e-08	0.000118	0.00398	0.454
Altererythrobacter	4.57e-05	6.28e-09	4.57e-05	0.000755	5.26e-08	0.000132	0.00424	0.454
uncultured_Candidatus_Rokubactera_bacterium	0.000247	7.43e-09	4.98e-05	0	0	0	0.0044	0.454
Lactiplantibacillus	9.65e-05	2.79e-08	9.65e-05	0.000649	1.21e-08	6.34e-05	0.00475	0.454
Prevotella	0.000747	1.27e-07	0.000206	0.00228	1.84e-07	0.000248	0.00507	0.454
Streptococcus	0.0037	3.24e-07	0.000329	0.00726	1.36e-06	0.000674	0.00516	0.454
unclassified_SJA_15	0.000133	2.36e-09	2.81e-05	0	0	0	0.00533	0.454
Mycoplasma	0.654	0.0054	0.0424	0.124	0.0329	0.105	0.00557	0.454
unclassified_Actinobacteriota	0.000192	3.45e-08	0.000107	0.00157	2.27e-07	0.000275	0.00566	0.454
Limosilactobacillus	0.00133	4.02e-07	0.000366	0.00384	6.07e-07	0.00045	0.006	0.454
Povalibacter	5.05e-05	7.66e-09	5.05e-05	0.000635	4.72e-08	0.000125	0.00608	0.454
Colidextribacter	0.000334	6.98e-09	4.82e-05	0.00216	5.65e-07	0.000434	0.00651	0.454
Brevinema	0.000605	6.48e-08	0.000147	0	0	0	0.00684	0.454
Occallatibacter	0.000197	7.15e-09	4.88e-05	0	0	0	0.00702	0.454
Modestobacter	0.000216	2.22e-08	8.6e-05	0.000561	1.96e-10	8.07e-06	0.00727	0.454
Bacillus	0.0066	1.36e-07	0.000213	0.0142	1.08e-05	0.0019	0.00736	0.454
unclassified_Alphaproteobacteria	0.000797	4.58e-08	0.000124	0.00277	7.56e-07	0.000502	0.00821	0.454
Cupriavidus	0.000431	3.03e-08	0.0001	0.00262	9.68e-07	0.000568	0.00838	0.454
uncultured_Clostridium_sp.	8.23e-05	8.1e-09	5.2e-05	0.000746	8.43e-08	0.000168	0.0088	0.454
Ligilactobacillus	0.00557	1.28e-06	0.000653	0.011	4.92e-06	0.00128	0.00913	0.454
unclassified_p_251_o5	0	0	0	0.000207	9.18e-09	5.53e-05	0.00931	0.454
Morganella	6.89e-05	7.41e-09	4.97e-05	0.00139	3.76e-07	0.000354	0.00955	0.454
unclassified_A4b	0.000435	8e-08	0.000163	0.00126	7.14e-08	0.000154	0.0098	0.454
Escherichia_Shigella	0.0056	4.4e-06	0.00121	0.0171	2.59e-05	0.00294	0.0101	0.454
Salipaludibacillus	0.00233	1.89e-07	0.000251	0.00504	1.54e-06	0.000717	0.0103	0.454
Fictibacillus	0.00148	1.3e-08	6.59e-05	0.00337	9e-07	0.000548	0.0114	0.454
Alistipes	0.00409	8.18e-07	0.000522	0.00735	1.9e-06	0.000795	0.0116	0.454
Lysinimicrobium	0.000234	1.42e-08	6.89e-05	0	0	0	0.0118	0.454
unclassified_p_2534_18B5_gut_group	0	0	0	0.000967	2.56e-07	0.000292	0.0124	0.454
Streptomyces	0.00234	1.77e-06	0.000769	0.00499	1.99e-07	0.000258	0.0128	0.454
Flavisolibacter	0.00022	4.33e-08	0.00012	0.00115	2.01e-07	0.000259	0.0129	0.454
Sphingobacterium	9.62e-05	3.57e-09	3.45e-05	0.00106	2.58e-07	0.000294	0.0132	0.454
Parasutterella	0.00072	1.54e-07	0.000227	0.00232	6.1e-07	0.000451	0.0137	0.454
unclassified_Acidobacteriales	0.000659	1.91e-08	7.99e-05	0.00243	9.17e-07	0.000553	0.0139	0.454
unclassified_Actinobacteria	0.00114	6.51e-08	0.000147	0.00178	6.05e-08	0.000142	0.0142	0.454
Steroidobacter	0.000293	1.26e-08	6.49e-05	4.6e-05	6.36e-09	4.6e-05	0.0147	0.454
unclassified_Chloroflexi	0.00112	3.68e-07	0.00035	0.00385	1.91e-06	0.000798	0.0147	0.454
unclassified_Erysipelotrichaceae	0.000463	1.91e-08	7.97e-05	0.000133	1.57e-08	7.23e-05	0.0155	0.454
Acinetobacter	0.00305	2.37e-08	8.89e-05	0.00586	2.51e-06	0.000914	0.0156	0.454
unclassified_Vicinamibacterales	0.00237	9.63e-08	0.000179	0.00571	3.48e-06	0.00108	0.0157	0.454
Agathobacter	0.000283	7.55e-08	0.000159	0.00167	5.42e-07	0.000425	0.0161	0.454
Coxiella	0	0	0	0.000507	8.44e-08	0.000168	0.0166	0.454
Pedobacter	0.00154	7.88e-07	0.000513	0.00393	1.11e-06	0.00061	0.017	0.454
Murimonas	0.000165	9.08e-09	5.5e-05	0	0	0	0.0171	0.454
Massilia	0.000229	1.9e-09	2.52e-05	0.00127	3.64e-07	0.000349	0.0172	0.454
Bacteroides	0.00713	5.13e-06	0.00131	0.0186	3.98e-05	0.00364	0.0175	0.454
Enterococcus	0.00187	7.35e-08	0.000157	0.00599	6e-06	0.00141	0.018	0.454
unclassified_JG30_KF_AS9	0.000495	5.5e-09	4.28e-05	0.00101	8.8e-08	0.000171	0.018	0.454
Tetrasphaera	0.000179	1.15e-08	6.18e-05	0	0	0	0.0181	0.454
Monoglobus	0.000261	1.03e-07	0.000185	0.000884	3.78e-08	0.000112	0.0183	0.454
Achromobacter	0.00268	1e-06	0.000579	0.00559	2.09e-06	0.000835	0.0184	0.454
Veillonella	0.000224	1.23e-08	6.39e-05	0.00099	2.05e-07	0.000261	0.0191	0.454
unclassified_11_24	4.57e-05	6.27e-09	4.57e-05	0.000345	2.76e-08	9.6e-05	0.0194	0.454
unclassified_67_14	0.000952	3.62e-07	0.000347	0.00193	1.12e-08	6.12e-05	0.0198	0.454
unclassified_Pseudonocardiaceae	0.000458	3.53e-08	0.000109	0.00104	1.05e-07	0.000187	0.0208	0.454
Saccharopolyspora	0.00198	2.41e-07	0.000284	0.0029	1.13e-07	0.000194	0.0214	0.454
Erysipelatoclostridium	0.000957	7.8e-08	0.000161	0.00167	1.41e-07	0.000217	0.0218	0.454
Subdoligranulum	0.00094	6.02e-07	0.000448	0.00254	5.25e-07	0.000418	0.0223	0.454
Leuconostoc	0.000234	9.31e-09	5.57e-05	4.58e-05	6.3e-09	4.58e-05	0.0224	0.454
Lysobacter	0.0007	1.93e-07	0.000254	0.00174	2.89e-07	0.00031	0.0231	0.454
Rubrobacter	6.4e-05	1.23e-08	6.4e-05	0.000677	1.6e-07	0.000231	0.0239	0.454
unclassified_Bacteria	0.0104	2.12e-05	0.00266	0.0237	6.36e-05	0.0046	0.0248	0.454
unclassified_Microscillaceae	0.000151	2.28e-08	8.72e-05	0.00103	3.47e-07	0.00034	0.0249	0.454
Rubellimicrobium	5.03e-05	7.58e-09	5.03e-05	0.000622	1.51e-07	0.000224	0.0251	0.454
Romboutsia	0.00188	6.44e-07	0.000463	0.00379	1.14e-06	0.000616	0.0255	0.454
uncultured_Chloroflexi_bacterium	0.000765	8.35e-08	0.000167	0.00257	1.5e-06	0.000708	0.0257	0.454
uncultured_gamma_proteobacterium	0.000425	2.05e-07	0.000261	0.00123	1.11e-07	0.000192	0.0258	0.454
Paenibacillus	0.000582	5.86e-08	0.00014	0.000193	1.61e-08	7.32e-05	0.0261	0.454
Burkholderia_Caballeronia_Paraburkholderia	0.00831	2.68e-06	0.000945	0.0171	3.59e-05	0.00346	0.0262	0.454
unclassified_Desulfovibrionaceae	0.00102	4.31e-07	0.000379	0.00231	3.9e-07	0.00036	0.0266	0.454
Candidatus_Babela	3.22e-05	3.1e-09	3.22e-05	0.000414	6.97e-08	0.000152	0.0267	0.454
Marmoricola	5.05e-05	7.66e-09	5.05e-05	0.000341	3.48e-08	0.000108	0.0269	0.454
Lachnospiraceae_NK4A136_group	0.00256	2.27e-07	0.000275	0.00842	1.77e-05	0.00243	0.0277	0.454
NK4A214_group	0.000165	5.07e-09	4.11e-05	0.00125	6.16e-07	0.000453	0.028	0.454
Alloprevotella	0.00139	2.09e-07	0.000264	0.00312	1.38e-06	0.000679	0.0284	0.454
Geomicrobium	0.000568	6.5e-08	0.000147	0.00121	1.56e-07	0.000228	0.0292	0.454
Aridibacter	7.31e-05	1.6e-08	7.31e-05	0.000479	7.61e-08	0.000159	0.0299	0.454
Shewanella	0.000709	1.3e-07	0.000208	0.00165	3.65e-07	0.000349	0.03	0.454
Stenotrophomonas	0.000138	1.9e-08	7.96e-05	0.000488	5.05e-08	0.00013	0.0303	0.454
unclassified_Acetobacteraceae	4.57e-05	6.28e-09	4.57e-05	0.000304	3.31e-08	0.000105	0.0318	0.454
Dethiobacter	0.000215	6.53e-09	4.67e-05	0.000709	1.38e-07	0.000215	0.0321	0.454
Singulisphaera	0.000826	4.27e-07	0.000377	0	0	0	0.0333	0.454
unclassified_Clostridia_UCG_014	0.00146	1.71e-07	0.000239	0.00416	4.57e-06	0.00123	0.0342	0.454
unclassified_SBR1031	0.000395	2.68e-07	0.000299	0.00124	2.02e-07	0.000259	0.0345	0.454
Xanthomonas	2.29e-05	1.57e-09	2.29e-05	0.000345	6.81e-08	0.000151	0.0353	0.454
Opitutus	0	0	0	0.000363	8.9e-08	0.000172	0.0354	0.454
unclassified_Anaerolineaceae	0.000413	1.65e-07	0.000235	0.0017	9.94e-07	0.000576	0.0374	0.454
unclassified_[Eubacterium]_coprostanoligenes_group	0.00123	2.72e-07	0.000301	0.00372	4.08e-06	0.00117	0.0374	0.454
Mycobacterium	0.000651	9.87e-09	5.73e-05	0.00136	3.45e-07	0.000339	0.0376	0.454
Weissella	0.000495	1.45e-07	0.00022	0.00112	1.35e-07	0.000212	0.0377	0.454
Aeromicrobium	5.05e-05	7.66e-09	5.05e-05	0.000404	8.17e-08	0.000165	0.0379	0.454
Clostridioides	0.000183	1.13e-08	6.14e-05	3.69e-05	4.09e-09	3.69e-05	0.0385	0.454
unclassified_Oscillospirales	0.000119	1.37e-08	6.77e-05	0.000502	9.35e-08	0.000177	0.0393	0.454
uncultured_actinobacterium	0.000335	2.08e-07	0.000263	0.00107	1.95e-07	0.000255	0.0397	0.454
BacC_u_018	0.000165	2.03e-08	8.23e-05	0	0	0	0.0398	0.454
Pediococcus	0.00011	9.08e-09	5.5e-05	0	0	0	0.0405	0.454
Actinomadura	0.000119	1.06e-08	5.96e-05	0	0	0	0.0408	0.454
unclassified_Bacilli	0	0	0	0.000381	1.09e-07	0.000191	0.0412	0.454
Micrococcus	0	0	0	0.000381	1.09e-07	0.000191	0.0415	0.454
Lechevalieria	0	0	0	0.00017	2.17e-08	8.5e-05	0.0418	0.454
Porphyromonas	0	0	0	0.000134	1.34e-08	6.69e-05	0.0421	0.454
Labrys	9.6e-05	6.96e-09	4.82e-05	0	0	0	0.0432	0.454
Candidatus_Nitrocosmicus	0	0	0	7.84e-05	4.65e-09	3.94e-05	0.0437	0.454
unclassified_Rhodanobacteraceae	0	0	0	0.000313	7.45e-08	0.000158	0.0444	0.454
unclassified_Thermomicrobiaceae	0.000215	3.53e-08	0.000108	0	0	0	0.0451	0.454
unclassified_Sandaracinaceae	0.000275	5.75e-08	0.000138	0	0	0	0.0456	0.454
Senegalimassilia	0	0	0	0.000478	1.74e-07	0.000241	0.0461	0.454
Sporomusa	0	0	0	0.000299	6.8e-08	0.000151	0.0461	0.454
Flavihumibacter	0	0	0	0.0003	6.85e-08	0.000151	0.0468	0.454
Aeriscardovia	0.00017	2.2e-08	8.55e-05	0	0	0	0.0475	0.454
dgA_11_gut_group	0	0	0	0.000193	2.86e-08	9.77e-05	0.0484	0.454
unclassified_Microtrichales	0.000289	6.62e-08	0.000149	0.000956	2.78e-07	0.000305	0.0493	0.454
Gallicola	0	0	0	0.000156	1.91e-08	7.98e-05	0.0501	0.454
mle1_7	7.33e-05	4.21e-09	3.75e-05	0	0	0	0.0504	0.454
unclassified_Ardenticatenales	0	0	0	0.000378	1.12e-07	0.000193	0.0512	0.454
uncultured_cyanobacterium	0.000105	8.74e-09	5.4e-05	0	0	0	0.0513	0.454
Rhodococcus	0	0	0	0.000277	6.05e-08	0.000142	0.0517	0.454
Klebsiella	0.00266	3.74e-07	0.000353	0.00341	7.3e-08	0.000156	0.0521	0.454
Sulfurifustis	9.62e-05	7.35e-09	4.95e-05	0	0	0	0.0525	0.454
Fimbriimonas	0	0	0	0.000304	7.41e-08	0.000157	0.0534	0.454
Geodermatophilus	0	0	0	0.000248	4.93e-08	0.000128	0.0538	0.454
Legionella	0	0	0	0.000207	3.43e-08	0.000107	0.0542	0.454
unclassified_Bacillaceae	0.000119	1.14e-08	6.18e-05	0	0	0	0.0551	0.454
unclassified_JG30_KF_CM45	0.000669	5.82e-08	0.000139	0.00104	5.6e-08	0.000137	0.0563	0.454
unclassified_Oxalobacteraceae	0	0	0	0.000253	5.19e-08	0.000132	0.0565	0.454
Noviherbaspirillum	0.000256	4.25e-08	0.000119	2.3e-05	1.59e-09	2.3e-05	0.057	0.454
unclassified_BBMC_4	0	0	0	0.000401	1.32e-07	0.000209	0.0581	0.454
Sideroxydans	0	0	0	0.000447	1.64e-07	0.000234	0.059	0.454
unclassified_Clostridia	0.000792	6.43e-08	0.000146	0.00156	4.28e-07	0.000378	0.0597	0.454
Planktothrix_NIVA_CYA_15	0	0	0	0.000373	1.15e-07	0.000196	0.0599	0.454
Luteimonas	0.000307	4.28e-08	0.000119	0.000937	2.88e-07	0.00031	0.0606	0.454
unclassified_Polyangiales	1.37e-05	5.65e-10	1.37e-05	0.000355	9.69e-08	0.00018	0.061	0.454
Oribacterium	6.86e-05	3.95e-09	3.63e-05	0	0	0	0.062	0.454
unclassified_Hungateiclostridiaceae	0.000137	1.58e-08	7.26e-05	0	0	0	0.062	0.454
Candidatus_Nitrosopelagicus	0	0	0	2.3e-05	4.46e-10	1.22e-05	0.0633	0.454
Proteus	5.95e-05	3.83e-09	3.57e-05	0.00103	7.94e-07	0.000514	0.064	0.454
Luteolibacter	5.05e-05	7.66e-09	5.05e-05	0.000654	3.01e-07	0.000317	0.0641	0.454
Sphingosinicella	0	0	0	0.000327	9.11e-08	0.000174	0.0652	0.454
Solirubrobacter	0.000312	1.74e-07	0.000241	0.000952	1.78e-07	0.000243	0.0665	0.454
Haliea	8.25e-05	5.84e-09	4.41e-05	0	0	0	0.0668	0.454
Cellulosimicrobium	0.000128	1.54e-08	7.18e-05	0.000654	2.23e-07	0.000272	0.0678	0.454
Gilliamella	0.000417	1.09e-08	6.01e-05	0.000137	5.67e-08	0.000137	0.0684	0.454
Tyzzerella	0.000389	2.29e-08	8.74e-05	0.000842	1.57e-07	0.000229	0.0699	0.454
Clostridium_sensu_stricto_12	0.000202	4.97e-08	0.000129	0.00794	5.34e-05	0.00422	0.0713	0.454
Candidatus_Phaeomarinobacter	1.37e-05	5.65e-10	1.37e-05	0.000203	3.16e-08	0.000103	0.073	0.454
Pelomonas	6.86e-05	1.41e-08	6.86e-05	0.000309	3.78e-08	0.000112	0.0732	0.454
Roseobacter_clade_CHAB_I_5_lineage	0	0	0	0.000198	3.53e-08	0.000108	0.0733	0.454
uncultured_Candidatus_Saccharibacteria_bacterium	0.000352	4.77e-08	0.000126	0.000626	1.99e-08	8.15e-05	0.0737	0.454
unclassified_Sphingomonadaceae	0	0	0	0.000217	4.32e-08	0.00012	0.0752	0.454
Microbacterium	8.71e-05	6.13e-09	4.52e-05	0.000487	1.43e-07	0.000219	0.077	0.454
uncultured_Firmicutes_bacterium	0.000764	4.73e-07	0.000397	0.00161	2.06e-07	0.000262	0.0772	0.454
Dietzia	0	0	0	0.000262	6.48e-08	0.000147	0.0774	0.454
Odoribacter	0.000572	3.59e-07	0.000346	0.002	1.59e-06	0.000728	0.0786	0.454
Capnocytophaga	0.000197	3.7e-08	0.000111	0	0	0	0.0794	0.454
Longimicrobium	0.000105	1.07e-08	5.97e-05	0	0	0	0.0815	0.454
Candidatus_Udaeobacter	0.000724	7.4e-08	0.000157	0.00181	1.07e-06	0.000597	0.0833	0.454
Enterobacter	0.00226	1.77e-07	0.000243	0.0071	2.28e-05	0.00275	0.0836	0.454
Nitrospira	0.000967	3.51e-07	0.000342	0.00179	3.16e-07	0.000324	0.0841	0.454
Oscillibacter	0.000289	2.09e-08	8.36e-05	0.00148	1.38e-06	0.000679	0.0847	0.454
[Eubacterium]_siraeum_group	0	0	0	0.000419	1.74e-07	0.000241	0.0848	0.454
Sporosarcina	0.000274	7.52e-08	0.000158	0	0	0	0.0854	0.454
unclassified_Burkholderiaceae	6.86e-05	4.7e-09	3.96e-05	0	0	0	0.0854	0.454
unclassified_Bathyarchaeia	9.15e-06	2.51e-10	9.15e-06	9.68e-05	7.45e-09	4.98e-05	0.0867	0.454
uncultured_Chlorobi_bacterium	0	0	0	0.000234	5.51e-08	0.000136	0.0873	0.454
uncultured_Chlorobiales_bacterium	0	0	0	0.000387	1.5e-07	0.000224	0.0876	0.454
Allorhizobium_Neorhizobium_Pararhizobium_Rhizobium	0.000403	2.32e-08	8.79e-05	0.000856	1.87e-07	0.000249	0.0896	0.454
Clostridium_sensu_stricto_5	6.43e-05	1.24e-08	6.43e-05	0.00059	2.7e-07	0.0003	0.0897	0.454
SWB02	0.000202	3.36e-08	0.000106	0.000516	6.84e-08	0.000151	0.0912	0.454
Thermomonas	0.000128	1.72e-08	7.56e-05	0	0	0	0.0918	0.454
unclassified_Rikenellaceae	0.000224	4.83e-08	0.000127	9.21e-06	2.54e-10	9.21e-06	0.0929	0.454
Comamonas	8.69e-05	2.27e-08	8.69e-05	0.000827	5.54e-07	0.00043	0.0935	0.454
Fluviicola	0.000298	9.66e-08	0.000179	0	0	0	0.0969	0.454
Prevotellaceae_UCG_003	0.000582	1.44e-07	0.000219	0.00108	1.31e-07	0.000209	0.0981	0.454
unclassified_Elsterales	0.000211	5.2e-08	0.000132	0.000751	2.69e-07	0.0003	0.0983	0.454
unclassified_Ilumatobacteraceae	6.4e-05	1.23e-08	6.4e-05	0.000533	2.33e-07	0.000278	0.0992	0.454
Enterorhabdus	0.000169	2.27e-08	8.7e-05	0.000998	7.48e-07	0.000499	0.101	0.454
Prevotellaceae_UCG_001	0.000943	1.8e-07	0.000245	0.00191	8.54e-07	0.000534	0.101	0.454
Sulfurisoma	0	0	0	0.000216	5.26e-08	0.000132	0.101	0.454
Curvibacter	0.000156	2.73e-08	9.54e-05	0	0	0	0.102	0.454
Gaiella	0.000449	1.51e-09	2.24e-05	0.00123	6.86e-07	0.000478	0.102	0.454
unclassified_Isosphaeraceae	0.000572	8.69e-08	0.00017	0.000285	6.23e-09	4.56e-05	0.102	0.454
unclassified_Planctomycetes	0.000219	5.49e-08	0.000135	0	0	0	0.102	0.454
Candidatus_Nitrosopumilus	0	0	0	3.21e-05	1.2e-09	2e-05	0.103	0.454
MND1	0.000651	1.1e-07	0.000192	0.00159	9.06e-07	0.00055	0.103	0.454
Niastella	0	0	0	3.21e-05	1.2e-09	2e-05	0.104	0.454
Mucispirillum	0.000513	1.03e-07	0.000185	0.00212	2.9e-06	0.000982	0.105	0.454
Nocardia	0.000298	8.4e-08	0.000167	0.000894	3.31e-07	0.000332	0.105	0.454
CL500_29_marine_group	0.00011	1.21e-08	6.34e-05	0.000406	9.1e-08	0.000174	0.107	0.454
Megamonas	0.00156	2.11e-07	0.000265	0.00204	5.68e-08	0.000138	0.107	0.454
unclassified_Blastocatellaceae	0.000156	2.51e-08	9.15e-05	9.23e-06	2.56e-10	9.23e-06	0.107	0.454
Alkalibacillus	0.000371	4.09e-09	3.69e-05	0.000602	5.91e-08	0.00014	0.108	0.454
unclassified_Gemmataceae	0.00085	1.15e-06	0.00062	0.00203	4.97e-07	0.000407	0.108	0.454
unclassified_Gaiellales	0.000742	3.5e-07	0.000341	0.00168	6.89e-07	0.000479	0.109	0.454
unclassified_Oscillospiraceae	0.000919	3.84e-07	0.000358	0.00338	6.9e-06	0.00152	0.11	0.454
uncultured_delta_proteobacterium	0.000349	9.81e-08	0.000181	5.5e-05	5.29e-09	4.2e-05	0.11	0.454
Collinsella	0.000101	1.68e-08	7.49e-05	0.000405	9.56e-08	0.000178	0.111	0.454
Cutibacterium	2.3e-05	1.58e-09	2.3e-05	0.000152	1.85e-08	7.86e-05	0.111	0.454
Asticcacaulis	4.57e-05	6.28e-09	4.57e-05	0.000271	5.62e-08	0.000137	0.112	0.454
RB41	0.00216	1.36e-06	0.000674	0.00531	1.1e-05	0.00192	0.112	0.454
Frankia	0.000138	2.36e-08	8.86e-05	0	0	0	0.113	0.454
Pleomorphomonas	0	0	0	0.000193	4.72e-08	0.000125	0.115	0.454
unclassified_Gemmatimonadaceae	0.00264	1.35e-07	0.000212	0.00621	1.59e-05	0.0023	0.115	0.454
Haemophilus	0.000105	8.39e-09	5.29e-05	0.000544	2.35e-07	0.00028	0.116	0.454
Incertae_Sedis	0.00034	1.96e-07	0.000256	0.00093	2.53e-07	0.00029	0.117	0.454
Mesorhizobium	0.000288	6.79e-08	0.00015	0.000956	5.06e-07	0.000411	0.117	0.454
Myroides	7.32e-05	7.01e-09	4.84e-05	0	0	0	0.118	0.454
Rhodocytophaga	4.11e-05	5.08e-09	4.11e-05	0.000221	3.75e-08	0.000112	0.119	0.454
Tepidisphaera	3.66e-05	1.76e-09	2.42e-05	0	0	0	0.119	0.454
unclassified_IMCC26256	0.00016	2.16e-08	8.48e-05	0.000767	4.69e-07	0.000395	0.121	0.454
Dinghuibacter	0	0	0	0.000424	2.46e-07	0.000286	0.123	0.454
Acidibacter	0.000412	3.19e-07	0.000326	0.00105	2.49e-07	0.000288	0.126	0.454
Brevundimonas	0.000467	2.08e-08	8.33e-05	0.000923	2.72e-07	0.000301	0.127	0.454
Demequina	0.000482	3.29e-07	0.000331	0	0	0	0.128	0.454
Faecalibaculum	0.000765	6.16e-09	4.53e-05	0.00157	9.03e-07	0.000549	0.128	0.454
Candidatus_Competibacter	0.000101	1.44e-08	6.92e-05	0	0	0	0.129	0.454
Muribaculum	0.00177	6.55e-07	0.000467	0.00285	1.01e-06	0.00058	0.129	0.454
unclassified_Ardenticatenaceae	0.000101	1.45e-08	6.95e-05	0	0	0	0.129	0.454
Turicibacter	0.00133	1.57e-07	0.000229	0.000645	5.14e-07	0.000414	0.13	0.454
unclassified_Frankiales	0.000101	3.06e-08	0.000101	0.000567	2.79e-07	0.000305	0.13	0.454
Actinomyces	5.03e-05	7.58e-09	5.03e-05	0.000253	5.19e-08	0.000131	0.132	0.454
Ideonella	0.000165	3.95e-08	0.000115	0	0	0	0.132	0.454
Cellvibrio	2.3e-05	1.58e-09	2.3e-05	0.000359	1.67e-07	0.000236	0.135	0.454
Anaeroplasma	0.000765	9.54e-08	0.000178	0.00182	1.61e-06	0.000733	0.137	0.454
Bdellovibrio	0.000165	2.34e-08	8.83e-05	0.000299	4e-09	3.65e-05	0.137	0.454
Lachnoclostridium	0.00245	4.98e-07	0.000408	0.00824	5.03e-05	0.00409	0.137	0.454
Paucibacter	0.00923	6.7e-05	0.00472	0.0399	0.00136	0.0213	0.137	0.454
Fermentimonas	0	0	0	0.000249	9.57e-08	0.000179	0.139	0.454
Halomonas	0.000948	5.53e-08	0.000136	0.0015	4.19e-07	0.000374	0.139	0.454
unclassified_Paludibacteraceae	0.000243	8.45e-08	0.000168	0.000511	2.71e-08	9.5e-05	0.139	0.454
Corynebacterium	0.00107	1.49e-08	7.04e-05	0.00202	1.42e-06	0.000688	0.14	0.454
Hirschia	6.86e-05	7.35e-09	4.95e-05	0	0	0	0.14	0.454
Olsenella	0.000193	5.09e-08	0.00013	0.000858	6.45e-07	0.000464	0.14	0.454
Snodgrassella	0.000344	9.4e-08	0.000177	0.00104	6.58e-07	0.000468	0.14	0.454
Sphingopyxis	0	0	0	0.000327	1.68e-07	0.000237	0.141	0.454
unclassified_Muribaculaceae	0.00683	1.54e-06	0.000716	0.0261	0.00059	0.014	0.141	0.454
uncultured_Acidobacteria_bacterium	0.00039	1.14e-07	0.000195	0.00107	6.21e-07	0.000455	0.141	0.454
Rhodobacter	0.000165	3.27e-08	0.000104	0.000525	1.72e-07	0.00024	0.142	0.454
UCG_005	0.002	3.8e-07	0.000356	0.0038	4.76e-06	0.00126	0.142	0.454
uncultured_proteobacterium	0.000101	1.24e-08	6.43e-05	0.000622	4.2e-07	0.000374	0.142	0.454
unclassified_UCG_010	0.000755	2.62e-07	0.000295	0.00141	4.33e-07	0.00038	0.143	0.454
unclassified_Roseiflexaceae	0.000555	9.57e-08	0.000179	0.00121	6.18e-07	0.000454	0.144	0.454
Sphingomonas	0.00373	1.47e-06	0.000699	0.00473	1.85e-07	0.000248	0.147	0.454
Cellulosilyticum	0.000308	1.59e-07	0.00023	0	0	0	0.148	0.454
Subgroup_10	0.000229	1.3e-08	6.59e-05	0.000981	9.38e-07	0.000559	0.148	0.454
Isoptericola	0	0	0	0.000392	2.61e-07	0.000295	0.149	0.454
Micromonospora	0.00033	8.97e-08	0.000173	0.000612	4.47e-08	0.000122	0.149	0.454
unclassified_Micropepsaceae	0.000138	2.11e-08	8.39e-05	0.000309	2.82e-08	9.7e-05	0.149	0.454
unclassified_Rokubacteriales	0.000353	4.06e-08	0.000116	0.000709	1.75e-07	0.000241	0.149	0.454
unclassified_Xanthobacteraceae	9.61e-05	2.77e-08	9.61e-05	0.000419	1.5e-07	0.000224	0.15	0.454
Edaphobaculum	0	0	0	0.000267	1.23e-07	0.000203	0.151	0.454
unclassified_Subgroup_17	0.000449	3.5e-08	0.000108	0.000823	2.06e-07	0.000262	0.151	0.454
Kouleothrix	0.000348	1.13e-07	0.000194	0.00087	3.63e-07	0.000348	0.153	0.454
Lachnospiraceae_FCS020_group	1.37e-05	5.64e-10	1.37e-05	0.000977	1.63e-06	0.000738	0.154	0.454
Kaistia	5.49e-05	9.03e-09	5.49e-05	0.000212	3.54e-08	0.000109	0.156	0.454
Parabacteroides	0.00228	2.22e-06	0.00086	0.00349	4.34e-07	0.00038	0.157	0.454
uncultured_Bacteroidales_bacterium	0.000509	7.64e-08	0.00016	0.00145	1.54e-06	0.000717	0.158	0.454
[Ruminococcus]_gnavus_group	0.000225	1.52e-07	0.000225	0.000737	3.34e-07	0.000333	0.16	0.454
Acetitomaculum	3.68e-05	4.05e-09	3.68e-05	0.000133	1.34e-08	6.68e-05	0.161	0.454
Eubacterium_coprostanoligenes	0.000124	2.87e-08	9.78e-05	0	0	0	0.161	0.454
Bradyrhizobium	0.000893	4.15e-07	0.000372	0.00171	8.3e-07	0.000526	0.162	0.454
Rikenella	0.000316	8.83e-08	0.000172	7.79e-05	1.82e-08	7.79e-05	0.162	0.454
unclassified_Bacteroidales_RF16_group	0.000234	4.14e-08	0.000118	0.000502	9.32e-08	0.000176	0.162	0.454
Leptotrichia	0.000137	7e-09	4.83e-05	0.000682	5.56e-07	0.00043	0.163	0.454
Herbinix	6.4e-05	1.23e-08	6.4e-05	0.00023	4.06e-08	0.000116	0.164	0.454
unclassified_Polyangiaceae	0.000192	6.45e-08	0.000147	0.000627	2.96e-07	0.000314	0.164	0.454
Hymenobacter	0.000408	5.1e-08	0.00013	0.00118	1.1e-06	0.000606	0.165	0.454
unclassified_Nitrosomonadaceae	0	0	0	0.000166	5.31e-08	0.000133	0.165	0.454
TM7a	0.000377	2.89e-07	0.00031	0.000843	1.31e-07	0.000209	0.166	0.454
[Eubacterium]_fissicatena_group	0.000101	3.03e-08	0.000101	0.00106	1.76e-06	0.000766	0.166	0.454
Serratia	0.0006	4.21e-07	0.000375	0.00216	4.34e-06	0.0012	0.168	0.454
Bosea	0.000297	1.02e-07	0.000184	5.96e-05	1.06e-08	5.96e-05	0.169	0.454
Synechococcus_CC9902	9.14e-06	2.51e-10	9.14e-06	0.000134	3.07e-08	0.000101	0.169	0.454
unclassified_Dehalococcoidia	0.000229	5.17e-08	0.000131	5.5e-05	9.07e-09	5.5e-05	0.17	0.454
2013Ark19i	0.000174	2.73e-08	9.54e-05	0.000512	2.02e-07	0.00026	0.171	0.454
Cloacibacterium	0	0	0	0.000188	7.18e-08	0.000155	0.173	0.454
unclassified_Lachnospiraceae	0.00276	1.46e-06	0.000698	0.00719	3.84e-05	0.00358	0.173	0.454
Defluviicoccus	0.000389	2.97e-08	9.94e-05	0.00106	9.03e-07	0.000549	0.174	0.454
Holdemanella	0.000137	1.42e-08	6.87e-05	0.000409	1.37e-07	0.000214	0.174	0.454
Adhaeribacter	0.00016	5.36e-08	0.000134	0	0	0	0.176	0.454
unclassified_Rhodospirillales	0.000385	1.53e-07	0.000226	9.23e-05	2.56e-08	9.23e-05	0.176	0.454
Clostridium_sensu_stricto_1	0.000627	1.51e-07	0.000224	0.00368	1.94e-05	0.00254	0.177	0.454
Spirochaeta	0	0	0	0.000166	5.8e-08	0.000139	0.177	0.454
unclassified_Myxococcaceae	0.000174	2.35e-08	8.85e-05	0.000627	4.06e-07	0.000368	0.177	0.454
Pseudorhodoplanes	0.000101	3.03e-08	0.000101	0.000484	2.82e-07	0.000307	0.178	0.454
uncultured_Acidobacteriales_bacterium	9.15e-05	2.51e-08	9.15e-05	0.000318	8.38e-08	0.000167	0.178	0.454
unclassified_Desulfobulbaceae	0	0	0	0.000392	3.31e-07	0.000332	0.18	0.454
unclassified_Thermodesulfovibrionia	8.72e-05	1.64e-08	7.4e-05	0	0	0	0.18	0.454
Variovorax	9.15e-05	7.03e-09	4.84e-05	0.000275	6.6e-08	0.000148	0.181	0.454
Chryseomicrobium	0	0	0	0.000277	1.68e-07	0.000237	0.182	0.454
Treponema	0.000883	1.82e-07	0.000246	0.00156	8.19e-07	0.000522	0.183	0.454
unclassified_Reyranellaceae	0.000206	3.18e-08	0.000103	6.45e-05	1.25e-08	6.45e-05	0.184	0.454
Alteromonas	5.95e-05	1.06e-08	5.95e-05	0.000285	1.04e-07	0.000186	0.185	0.454
Prevotellaceae_UCG_004	0.000426	4.51e-08	0.000123	0.000621	4.03e-08	0.000116	0.185	0.454
Intestinimonas	0.00022	3.64e-08	0.00011	0.000465	9.95e-08	0.000182	0.186	0.454
Leptolyngbya_EcFYyyy_00	0.000174	2.28e-08	8.73e-05	5.53e-05	9.16e-09	5.53e-05	0.187	0.454
unclassified_Caldilineaceae	0.000193	1.12e-07	0.000193	0.000807	7.42e-07	0.000497	0.187	0.454
Methanobrevibacter	9.19e-06	2.53e-10	9.19e-06	8.71e-05	1.37e-08	6.75e-05	0.188	0.454
unclassified_Caulobacteraceae	8.23e-05	2.03e-08	8.23e-05	0.000474	3.35e-07	0.000334	0.189	0.454
unclassified_Rhodobacteraceae	0.000216	4.07e-08	0.000116	6.41e-05	1.23e-08	6.41e-05	0.189	0.454
Eisenbergiella	5.03e-05	7.58e-09	5.03e-05	0.000595	6.81e-07	0.000476	0.19	0.454
Microvirga	0.00056	6.56e-07	0.000467	0.0013	6.28e-07	0.000457	0.19	0.454
Lachnospiraceae_UCG_006	0.000206	1.36e-09	2.13e-05	0.000825	8.92e-07	0.000545	0.191	0.454
Inquilinus	0.000119	3.33e-08	0.000105	0	0	0	0.192	0.454
unclassified_Bacteroidales	0.00088	2.44e-08	9.02e-05	0.0019	2.44e-06	0.000902	0.192	0.454
Pseudomonas	0.00182	1.75e-07	0.000242	0.00303	3.3e-06	0.00105	0.193	0.454
Iamia	0.000247	4.74e-08	0.000126	0.000505	1.12e-07	0.000193	0.194	0.454
unclassified_Anaerolineae	0.000815	2.97e-07	0.000315	0.00171	1.7e-06	0.000752	0.197	0.454
Ellin6067	0.000165	2.71e-08	9.51e-05	0.000738	7.87e-07	0.000512	0.198	0.454
Rhodoferax	0.000192	2.85e-08	9.74e-05	6.41e-05	1.23e-08	6.41e-05	0.198	0.454
Sphingobium	0.000114	3.92e-08	0.000114	0.00029	3.69e-08	0.000111	0.198	0.454
Rikenellaceae_RC9_gut_group	0.00206	6.11e-07	0.000451	0.00333	3.36e-06	0.00106	0.199	0.454
Propionigenium	0	0	0	0.000157	6.16e-08	0.000143	0.2	0.454
Terrimonas	0.000289	4.52e-08	0.000123	0.000735	4.55e-07	0.00039	0.201	0.454
Acidovorax	0.000201	7.57e-09	5.02e-05	0.000645	4.95e-07	0.000406	0.202	0.454
unclassified_RBG_13_54_9	9.6e-05	2.76e-08	9.6e-05	0.000645	7.37e-07	0.000496	0.202	0.454
unclassified_Woesearchaeales	9.15e-06	2.51e-10	9.15e-06	0.000151	5.16e-08	0.000131	0.203	0.454
Polycyclovorans	0	0	0	0.000321	2.71e-07	0.0003	0.204	0.454
YC_ZSS_LKJ147	0.000242	3.58e-08	0.000109	0.00089	1.06e-06	0.000594	0.204	0.454
28_4	0.00145	3.22e-07	0.000328	0.00452	2.47e-05	0.00287	0.207	0.454
[Eubacterium]_ruminantium_group	0.000384	4.63e-08	0.000124	0.000166	8.24e-08	0.000166	0.208	0.454
Dorea	0.000229	3.94e-08	0.000115	9.65e-05	9.26e-09	5.56e-05	0.21	0.454
UCG_002	0.000587	3.78e-07	0.000355	0.000175	9.22e-08	0.000175	0.21	0.454
[Ruminococcus]_torques_group	0.000499	3.59e-08	0.000109	0.000995	6.56e-07	0.000467	0.211	0.454
unclassified_Acidimicrobiia	0.000509	3.09e-07	0.000321	0.000929	1.88e-07	0.000251	0.212	0.454
Aeromonas	0.00193	2.86e-06	0.000976	0.0847	0.0196	0.0808	0.213	0.454
unclassified_Pedosphaeraceae	0.00011	3.65e-08	0.00011	0.00101	2.28e-06	0.000871	0.214	0.454
unclassified_Gammaproteobacteria	0.000558	2.53e-07	0.00029	0.000892	7.24e-08	0.000155	0.216	0.454
unclassified_unidentified_rumen_bacterium_JW32	0.000119	1.08e-08	6e-05	0.000321	1.09e-07	0.000191	0.216	0.454
Amycolatopsis	4.59e-05	6.33e-09	4.59e-05	0.00024	1.05e-07	0.000187	0.218	0.454
Amphibacillus	0	0	0	0.00018	9.72e-08	0.00018	0.219	0.454
Campylobacter	0	0	0	0.00036	3.89e-07	0.00036	0.219	0.454
Chujaibacter	0.000161	7.76e-08	0.000161	0	0	0	0.219	0.454
Conservatibacter	5.03e-05	7.6e-09	5.03e-05	0	0	0	0.219	0.454
Constrictibacter	0	0	0	0.00018	9.72e-08	0.00018	0.219	0.454
Falsochrobactrum	0.000115	3.96e-08	0.000115	0	0	0	0.219	0.454
Micropruina	0	0	0	0.000115	3.99e-08	0.000115	0.219	0.454
Paraprevotella	0	0	0	0.000115	3.99e-08	0.000115	0.219	0.454
Polymorphobacter	0	0	0	0.000115	3.99e-08	0.000115	0.219	0.454
Pseudarcobacter	0	0	0	9.67e-05	2.8e-08	9.67e-05	0.219	0.454
Robinsoniella	5.03e-05	7.6e-09	5.03e-05	0	0	0	0.219	0.454
Roseiflexus	0.000115	3.96e-08	0.000115	0	0	0	0.219	0.454
Selenomonas	5.03e-05	7.6e-09	5.03e-05	0	0	0	0.219	0.454
Serinicoccus	0	0	0	0.000318	3.03e-07	0.000318	0.219	0.454
Succinivibrio	0.00011	9.28e-09	5.56e-05	0.000327	1.32e-07	0.00021	0.219	0.454
Thermincola	0	0	0	9.67e-05	2.8e-08	9.67e-05	0.219	0.454
Yonghaparkia	0.000101	3.04e-08	0.000101	0	0	0	0.219	0.454
unclassified_Chlamydiales	0	0	0	9.67e-05	2.8e-08	9.67e-05	0.219	0.454
unclassified_M2PB4_65_termite_group	0	0	0	9.67e-05	2.8e-08	9.67e-05	0.219	0.454
unclassified_Selenomonadaceae	0	0	0	9.67e-05	2.8e-08	9.67e-05	0.219	0.454
wb1_P19	0	0	0	9.67e-05	2.8e-08	9.67e-05	0.219	0.454
1921_2	9.14e-05	2.51e-08	9.14e-05	0	0	0	0.237	0.454
Abiotrophia	0	0	0	0.000138	5.72e-08	0.000138	0.237	0.454
Acholeplasma	2.74e-05	2.26e-09	2.74e-05	0	0	0	0.237	0.454
Acidaminobacter	9.14e-05	2.51e-08	9.14e-05	0	0	0	0.237	0.454
Acidisoma	0	0	0	9.69e-05	2.82e-08	9.69e-05	0.237	0.454
Acidisphaera	0.000137	5.64e-08	0.000137	0	0	0	0.237	0.454
Acidobacteria_bacterium_SCN_69_37	0	0	0	0.000151	6.86e-08	0.000151	0.237	0.454
Actinocorallia	0	0	0	6.87e-05	1.42e-08	6.87e-05	0.237	0.454
Actinokineospora	0	0	0	0.000437	5.74e-07	0.000437	0.237	0.454
Actinorectispora	7.32e-05	1.61e-08	7.32e-05	0	0	0	0.237	0.454
Actinospica	5.49e-05	9.03e-09	5.49e-05	0	0	0	0.237	0.454
Adlercreutzia	0	0	0	0.000101	3.08e-08	0.000101	0.237	0.454
Advenella	0	0	0	7.33e-05	1.61e-08	7.33e-05	0.237	0.454
Aerococcus	0.000101	3.03e-08	0.000101	0	0	0	0.237	0.454
Agreia	0	0	0	5.5e-05	9.07e-09	5.5e-05	0.237	0.454
Algoriphagus	0	0	0	1.85e-05	1.02e-09	1.85e-05	0.237	0.454
Alicycliphilus	6.89e-05	1.42e-08	6.89e-05	0	0	0	0.237	0.454
Aliidiomarina	0	0	0	1.38e-05	5.72e-10	1.38e-05	0.237	0.454
Alishewanella	2.29e-05	1.57e-09	2.29e-05	0	0	0	0.237	0.454
Alkanindiges	8.69e-05	2.27e-08	8.69e-05	0	0	0	0.237	0.454
Allochromatium	0	0	0	0.000129	4.99e-08	0.000129	0.237	0.454
Allokutzneria	0	0	0	6.91e-05	1.43e-08	6.91e-05	0.237	0.454
Alteribacillus	0	0	0	0.000124	4.64e-08	0.000124	0.237	0.454
Amaricoccus	0	0	0	6.41e-05	1.23e-08	6.41e-05	0.237	0.454
Aminobacter	5.97e-05	1.07e-08	5.97e-05	0	0	0	0.237	0.454
Ammoniibacillus	5.03e-05	7.58e-09	5.03e-05	0	0	0	0.237	0.454
Anaerococcus	2.74e-05	2.26e-09	2.74e-05	0	0	0	0.237	0.454
Anaerofustis	0.000142	6.02e-08	0.000142	0	0	0	0.237	0.454
Anaerosalibacter	6.4e-05	1.23e-08	6.4e-05	0	0	0	0.237	0.454
Anaerosporobacter	0	0	0	0.000268	2.15e-07	0.000268	0.237	0.454
Angelakisella	0.000129	4.96e-08	0.000129	0	0	0	0.237	0.454
Anseongella	0	0	0	5.53e-05	9.16e-09	5.53e-05	0.237	0.454
Apilactobacillus	2.76e-05	2.28e-09	2.76e-05	0	0	0	0.237	0.454
Aquipuribacter	2.76e-05	2.28e-09	2.76e-05	0	0	0	0.237	0.454
Archangium	0	0	0	7.33e-05	1.61e-08	7.33e-05	0.237	0.454
Arcicella	0	0	0	6.41e-05	1.23e-08	6.41e-05	0.237	0.454
Atopobium	0	0	0	0.000383	4.4e-07	0.000383	0.237	0.454
Aureimonas	0	0	0	0.000106	3.38e-08	0.000106	0.237	0.454
Azoarcus	0	0	0	3.68e-05	4.07e-09	3.68e-05	0.237	0.454
Azospira	7.78e-05	1.81e-08	7.78e-05	0	0	0	0.237	0.454
Azospirillum	0	0	0	0.000151	6.86e-08	0.000151	0.237	0.454
Bartonella	0	0	0	0.000138	5.72e-08	0.000138	0.237	0.454
Bergeyella	0	0	0	0.000152	6.93e-08	0.000152	0.237	0.454
Bordetella	0.000119	4.28e-08	0.000119	0	0	0	0.237	0.454
Brachybacterium	0.00017	8.67e-08	0.00017	0	0	0	0.237	0.454
Brevibacterium	0	0	0	5.08e-05	7.73e-09	5.08e-05	0.237	0.454
Brevirhabdus	0	0	0	8.71e-05	2.27e-08	8.71e-05	0.237	0.454
C39	5.49e-05	9.03e-09	5.49e-05	0	0	0	0.237	0.454
CAG_352	2.29e-05	1.57e-09	2.29e-05	0	0	0	0.237	0.454
CHKCI001	0.000101	3.03e-08	0.000101	0	0	0	0.237	0.454
Caldalkalibacillus	6.4e-05	1.23e-08	6.4e-05	0	0	0	0.237	0.454
Calothrix_PCC_6303	0	0	0	0.000152	6.96e-08	0.000152	0.237	0.454
Candidatus_Cloacimonas	0	0	0	9.21e-05	2.54e-08	9.21e-05	0.237	0.454
Candidatus_Entotheonella	4.57e-05	6.27e-09	4.57e-05	0	0	0	0.237	0.454
Candidatus_Kuenenia	2.74e-05	2.26e-09	2.74e-05	0	0	0	0.237	0.454
Candidatus_Methylopumilus	1.83e-05	1e-09	1.83e-05	0	0	0	0.237	0.454
Candidatus_Nitrososphaera	0	0	0	3.22e-05	3.12e-09	3.22e-05	0.237	0.454
Candidatus_Nostocoida	8.27e-05	2.05e-08	8.27e-05	0	0	0	0.237	0.454
Candidatus_Paceibacter	0	0	0	7.79e-05	1.82e-08	7.79e-05	0.237	0.454
Candidatus_Planktophila	0	0	0	1.38e-05	5.75e-10	1.38e-05	0.237	0.454
Candidatus_Protochlamydia	3.66e-05	4.01e-09	3.66e-05	0	0	0	0.237	0.454
Caproiciproducens	0	0	0	7.38e-05	1.64e-08	7.38e-05	0.237	0.454
Catenibacterium	0	0	0	0.00016	7.72e-08	0.00016	0.237	0.454
Catenulispora	0	0	0	4.14e-05	5.15e-09	4.14e-05	0.237	0.454
Caulobacter	0	0	0	0.000138	5.75e-08	0.000138	0.237	0.454
Cavicella	7.77e-05	1.81e-08	7.77e-05	0	0	0	0.237	0.454
Chelatococcus	5.03e-05	7.58e-09	5.03e-05	0	0	0	0.237	0.454
Chloronema	5.05e-05	7.66e-09	5.05e-05	0	0	0	0.237	0.454
Chroococcidiopsis_CC1	0.000146	6.42e-08	0.000146	0	0	0	0.237	0.454
Chroococcidiopsis_PCC_7203	8.69e-05	2.27e-08	8.69e-05	0	0	0	0.237	0.454
Chthonobacter	3.2e-05	3.08e-09	3.2e-05	0	0	0	0.237	0.454
Ciceribacter	0	0	0	0.000138	5.75e-08	0.000138	0.237	0.454
Citricoccus	5.97e-05	1.07e-08	5.97e-05	0	0	0	0.237	0.454
Citrifermentans	3.66e-05	4.02e-09	3.66e-05	0	0	0	0.237	0.454
Citrobacter	0	0	0	7.79e-05	1.82e-08	7.79e-05	0.237	0.454
Clade_Ib	0	0	0	1.84e-05	1.02e-09	1.84e-05	0.237	0.454
Clavibacter	0	0	0	0.000138	5.75e-08	0.000138	0.237	0.454
Clostridium_sensu_stricto_11	0	0	0	0.00012	4.3e-08	0.00012	0.237	0.454
Clostridium_sensu_stricto_13	0.000119	4.24e-08	0.000119	0	0	0	0.237	0.454
Clostridium_sensu_stricto_3	2.74e-05	2.26e-09	2.74e-05	0	0	0	0.237	0.454
Clostridium_sensu_stricto_6	3.2e-05	3.08e-09	3.2e-05	0	0	0	0.237	0.454
Cohnella	0	0	0	3.23e-05	3.13e-09	3.23e-05	0.237	0.454
Collimonas	0	0	0	5.04e-05	7.62e-09	5.04e-05	0.237	0.454
Companilactobacillus	0	0	0	0.000235	1.65e-07	0.000235	0.237	0.454
Conyzicola	8.73e-05	2.29e-08	8.73e-05	0	0	0	0.237	0.454
Crenobacter	0	0	0	0.000235	1.65e-07	0.000235	0.237	0.454
Cronobacter	0.000119	4.24e-08	0.000119	0	0	0	0.237	0.454
Crossiella	2.29e-05	1.57e-09	2.29e-05	0	0	0	0.237	0.454
Cryobacterium	6.43e-05	1.24e-08	6.43e-05	0	0	0	0.237	0.454
Curtobacterium	0	0	0	0.000128	4.94e-08	0.000128	0.237	0.454
Cystobacter	0	0	0	0.000157	7.35e-08	0.000157	0.237	0.454
Cytophaga	5.51e-05	9.12e-09	5.51e-05	0	0	0	0.237	0.454
DEV008	0	0	0	0.000106	3.38e-08	0.000106	0.237	0.454
DEV114	0.00017	8.67e-08	0.00017	0	0	0	0.237	0.454
DMER64	5.03e-05	7.58e-09	5.03e-05	0	0	0	0.237	0.454
DNF00809	0	0	0	0.000289	2.5e-07	0.000289	0.237	0.454
Dactylosporangium	0	0	0	0.000129	4.99e-08	0.000129	0.237	0.454
Defluviitaleaceae_UCG_011	0	0	0	0.00017	8.71e-08	0.00017	0.237	0.454
Delftia	0.000165	8.21e-08	0.000165	0	0	0	0.237	0.454
Denitratisoma	0	0	0	0.000258	2e-07	0.000258	0.237	0.454
Desulfobacula	0	0	0	1.84e-05	1.02e-09	1.84e-05	0.237	0.454
Desulfobulbus	0	0	0	4.58e-05	6.3e-09	4.58e-05	0.237	0.454
Desulfoprunum	4.57e-05	6.27e-09	4.57e-05	0	0	0	0.237	0.454
Desulforhopalus	0	0	0	5.99e-05	1.07e-08	5.99e-05	0.237	0.454
Desulfosarcina	0	0	0	4.58e-05	6.3e-09	4.58e-05	0.237	0.454
Donghicola	0	0	0	0.000235	1.66e-07	0.000235	0.237	0.454
Duganella	0	0	0	0.000147	6.45e-08	0.000147	0.237	0.454
Dyadobacter	6.4e-05	1.23e-08	6.4e-05	0	0	0	0.237	0.454
Dyella	0	0	0	0.000128	4.94e-08	0.000128	0.237	0.454
EBM_39	1.83e-05	1e-09	1.83e-05	0	0	0	0.237	0.454
Edaphobacter	0	0	0	0.000175	9.22e-08	0.000175	0.237	0.454
Eggerthella	0	0	0	0.000198	1.18e-07	0.000198	0.237	0.454
Elusimicrobium	0	0	0	5.96e-05	1.06e-08	5.96e-05	0.237	0.454
Enhydrobacter	0.000106	3.35e-08	0.000106	0	0	0	0.237	0.454
Enorma	0	0	0	0.000142	6.05e-08	0.000142	0.237	0.454
Erysipelotrichaceae_UCG_009	0	0	0	3.21e-05	3.09e-09	3.21e-05	0.237	0.454
FD2005	0	0	0	7.84e-05	1.85e-08	7.84e-05	0.237	0.454
Ferrithrix	0	0	0	8.71e-05	2.27e-08	8.71e-05	0.237	0.454
Fibrobacter	0.000133	5.33e-08	0.000133	0	0	0	0.237	0.454
Flectobacillus	0	0	0	7.33e-05	1.61e-08	7.33e-05	0.237	0.454
Flexibacter	5.49e-05	9.04e-09	5.49e-05	0	0	0	0.237	0.454
Flexithrix	0.000106	3.35e-08	0.000106	0	0	0	0.237	0.454
Fournierella	0	0	0	6.45e-05	1.25e-08	6.45e-05	0.237	0.454
Frateuria	5.95e-05	1.06e-08	5.95e-05	0	0	0	0.237	0.454
Fusicatenibacter	0	0	0	0.000313	2.94e-07	0.000313	0.237	0.454
GCA_900066575	4.57e-05	6.28e-09	4.57e-05	0	0	0	0.237	0.454
GOUTA6	3.2e-05	3.07e-09	3.2e-05	0	0	0	0.237	0.454
Gardnerella	0	0	0	2.31e-05	1.6e-09	2.31e-05	0.237	0.454
Gemella	0	0	0	0.000323	3.13e-07	0.000323	0.237	0.454
Gemmobacter	0	0	0	2.31e-05	1.6e-09	2.31e-05	0.237	0.454
Gluconobacter	0	0	0	0.000151	6.86e-08	0.000151	0.237	0.454
Glutamicibacter	9.61e-05	2.77e-08	9.61e-05	0	0	0	0.237	0.454
Gordonibacter	3.66e-05	4.02e-09	3.66e-05	0	0	0	0.237	0.454
Granulicella	0	0	0	9.62e-05	2.78e-08	9.62e-05	0.237	0.454
Halobacterium	0	0	0	1.85e-05	1.02e-09	1.85e-05	0.237	0.454
Halomicrobium	0	0	0	1.85e-05	1.02e-09	1.85e-05	0.237	0.454
Howardella	0	0	0	5.5e-05	9.07e-09	5.5e-05	0.237	0.454
Humibacillus	0	0	0	1.85e-05	1.02e-09	1.85e-05	0.237	0.454
Hungatella	0	0	0	0.00023	1.59e-07	0.00023	0.237	0.454
IMCC26207	0	0	0	6.92e-05	1.44e-08	6.92e-05	0.237	0.454
Ignavibacterium	8.68e-05	2.26e-08	8.68e-05	0	0	0	0.237	0.454
Immundisolibacter	6.86e-05	1.41e-08	6.86e-05	0	0	0	0.237	0.454
Intrasporangium	0	0	0	0.000162	7.83e-08	0.000162	0.237	0.454
Janthinobacterium	9.65e-05	2.79e-08	9.65e-05	0	0	0	0.237	0.454
Kallotenue	0	0	0	0.000309	2.87e-07	0.000309	0.237	0.454
Kandleria	0	0	0	5.96e-05	1.06e-08	5.96e-05	0.237	0.454
Kibdelosporangium	0	0	0	0.000143	6.14e-08	0.000143	0.237	0.454
Kineosporia	0	0	0	0.000137	5.67e-08	0.000137	0.237	0.454
Kingella	0	0	0	0.000166	8.24e-08	0.000166	0.237	0.454
Kitasatospora	0	0	0	0.000124	4.59e-08	0.000124	0.237	0.454
Klenkia	8.73e-05	2.29e-08	8.73e-05	0	0	0	0.237	0.454
Knoellia	0	0	0	0.00012	4.32e-08	0.00012	0.237	0.454
Koukoulia	1.84e-05	1.01e-09	1.84e-05	0	0	0	0.237	0.454
Kribbella	8.73e-05	2.29e-08	8.73e-05	0	0	0	0.237	0.454
Kroppenstedtia	0	0	0	1.85e-05	1.02e-09	1.85e-05	0.237	0.454
LD29	0	0	0	6.87e-05	1.42e-08	6.87e-05	0.237	0.454
Labilithrix	6.86e-05	1.41e-08	6.86e-05	0	0	0	0.237	0.454
Lachnoanaerobaculum	0	0	0	3.67e-05	4.03e-09	3.67e-05	0.237	0.454
Lachnospiraceae_ND3007_group	0	0	0	0.000222	1.47e-07	0.000222	0.237	0.454
Lachnospiraceae_NK3A20_group	0	0	0	6.41e-05	1.23e-08	6.41e-05	0.237	0.454
Lachnospiraceae_NK4B4_group	0	0	0	0.000101	3.05e-08	0.000101	0.237	0.454
Lachnospiraceae_UCG_001	0	0	0	4.58e-05	6.3e-09	4.58e-05	0.237	0.454
Lachnospiraceae_UCG_004	2.76e-05	2.28e-09	2.76e-05	0	0	0	0.237	0.454
Lachnospiraceae_UCG_008	5.97e-05	1.07e-08	5.97e-05	0	0	0	0.237	0.454
Lacibacter	2.29e-05	1.57e-09	2.29e-05	0	0	0	0.237	0.454
Lacihabitans	0	0	0	2.75e-05	2.27e-09	2.75e-05	0.237	0.454
Lacunisphaera	3.2e-05	3.08e-09	3.2e-05	0	0	0	0.237	0.454
Larkinella	4.57e-05	6.28e-09	4.57e-05	0	0	0	0.237	0.454
Lederbergia	5.05e-05	7.66e-09	5.05e-05	0	0	0	0.237	0.454
Leifsonia	0.00011	3.61e-08	0.00011	0	0	0	0.237	0.454
Lentimicrobium	0	0	0	0.000106	3.38e-08	0.000106	0.237	0.454
Leptolyngbya_ANT.L52.2	0	0	0	0.000263	2.08e-07	0.000263	0.237	0.454
Leptospirillum	0	0	0	0.000106	3.36e-08	0.000106	0.237	0.454
Levilinea	4.11e-05	5.08e-09	4.11e-05	0	0	0	0.237	0.454
Limibaculum	0	0	0	0.000174	9.1e-08	0.000174	0.237	0.454
Limnobacter	0	0	0	0.00012	4.3e-08	0.00012	0.237	0.454
Limnohabitans	0.000178	9.53e-08	0.000178	0	0	0	0.237	0.454
Longilinea	9.15e-05	2.51e-08	9.15e-05	0	0	0	0.237	0.454
Luteibacter	0	0	0	0.000226	1.53e-07	0.000226	0.237	0.454
Malaciobacter	0	0	0	0.000111	3.68e-08	0.000111	0.237	0.454
Mangroviflexus	0	0	0	9.69e-05	2.82e-08	9.69e-05	0.237	0.454
Maribacter	0	0	0	6.45e-05	1.25e-08	6.45e-05	0.237	0.454
Mariniphaga	0	0	0	8.77e-05	2.31e-08	8.77e-05	0.237	0.454
Maritimimonas	4.57e-05	6.27e-09	4.57e-05	0	0	0	0.237	0.454
Meiothermus	2.74e-05	2.26e-09	2.74e-05	0	0	0	0.237	0.454
Membranicola	0	0	0	0.000134	5.37e-08	0.000134	0.237	0.454
Methanoregula	0	0	0	5.04e-05	7.62e-09	5.04e-05	0.237	0.454
Methanosarcina	1.84e-05	1.01e-09	1.84e-05	0	0	0	0.237	0.454
Methanosphaera	0	0	0	2.31e-05	1.6e-09	2.31e-05	0.237	0.454
Methyloceanibacter	0	0	0	5.04e-05	7.62e-09	5.04e-05	0.237	0.454
Methylocella	0.000101	3.06e-08	0.000101	0	0	0	0.237	0.454
Methylocystis	0	0	0	5.96e-05	1.06e-08	5.96e-05	0.237	0.454
Methyloparacoccus	5.94e-05	1.06e-08	5.94e-05	0	0	0	0.237	0.454
Methylophilus	1.37e-05	5.64e-10	1.37e-05	0	0	0	0.237	0.454
Methylotenera	0	0	0	0.000115	3.98e-08	0.000115	0.237	0.454
Microcystis_PCC_7914	2.29e-05	1.57e-09	2.29e-05	0	0	0	0.237	0.454
Microlunatus	0	0	0	4.6e-05	6.36e-09	4.6e-05	0.237	0.454
Mitsuokella	0	0	0	0.000129	5.01e-08	0.000129	0.237	0.454
Mumia	0	0	0	0.000147	6.45e-08	0.000147	0.237	0.454
Muricauda	0	0	0	0.000281	2.37e-07	0.000281	0.237	0.454
Myxosarcina_SAG_30.84	0	0	0	0.000189	1.07e-07	0.000189	0.237	0.454
NS4_marine_group	0	0	0	0.000148	6.54e-08	0.000148	0.237	0.454
Negativibacillus	0	0	0	8.75e-05	2.3e-08	8.75e-05	0.237	0.454
Neochlamydia	0.000133	5.27e-08	0.000133	0	0	0	0.237	0.454
Nioella	0	0	0	0.000208	1.29e-07	0.000208	0.237	0.454
Nitrosospira	8.27e-05	2.05e-08	8.27e-05	0	0	0	0.237	0.454
Niveispirillum	4.57e-05	6.27e-09	4.57e-05	0	0	0	0.237	0.454
Nonomuraea	4.57e-05	6.27e-09	4.57e-05	0	0	0	0.237	0.454
Nostoc_PCC_7107	4.11e-05	5.08e-09	4.11e-05	0	0	0	0.237	0.454
Nostoc_SAG_60.79	0.000133	5.28e-08	0.000133	0	0	0	0.237	0.454
OLB17	5.03e-05	7.58e-09	5.03e-05	0	0	0	0.237	0.454
OM60_NOR5__clade	0	0	0	0.000106	3.38e-08	0.000106	0.237	0.454
Oerskovia	0	0	0	0.000268	2.15e-07	0.000268	0.237	0.454
Oleomonas	0.000138	5.7e-08	0.000138	0	0	0	0.237	0.454
Olivibacter	0	0	0	0.000111	3.66e-08	0.000111	0.237	0.454
Ornithinimicrobium	0	0	0	0.000208	1.29e-07	0.000208	0.237	0.454
Oscillatoria_SAG_1459_8	0	0	0	8.29e-05	2.06e-08	8.29e-05	0.237	0.454
Ottowia	1.84e-05	1.01e-09	1.84e-05	0	0	0	0.237	0.454
Owenweeksia	2.74e-05	2.26e-09	2.74e-05	0	0	0	0.237	0.454
Oxalicibacterium	0	0	0	0.000102	3.09e-08	0.000102	0.237	0.454
PMMR1	8.68e-05	2.26e-08	8.68e-05	0	0	0	0.237	0.454
Paludibacter	0	0	0	0.000206	1.28e-07	0.000206	0.237	0.454
Paludicola	0	0	0	7.37e-05	1.63e-08	7.37e-05	0.237	0.454
Paludisphaera	7.31e-05	1.6e-08	7.31e-05	0	0	0	0.237	0.454
Pandoraea	0.000124	4.58e-08	0.000124	0	0	0	0.237	0.454
Paraclostridium	6.4e-05	1.23e-08	6.4e-05	0	0	0	0.237	0.454
Paramesorhizobium	0	0	0	7.83e-05	1.84e-08	7.83e-05	0.237	0.454
Parasegetibacter	7.35e-05	1.62e-08	7.35e-05	0	0	0	0.237	0.454
Parvibacter	0	0	0	9.21e-05	2.54e-08	9.21e-05	0.237	0.454
Parvibaculum	0	0	0	3.67e-05	4.03e-09	3.67e-05	0.237	0.454
Pasteurella	0.000123	4.57e-08	0.000123	0	0	0	0.237	0.454
Paucilactobacillus	7.31e-05	1.6e-08	7.31e-05	0	0	0	0.237	0.454
Pelagirhabdus	0	0	0	0.00024	1.73e-07	0.00024	0.237	0.454
Peptoclostridium	8.68e-05	2.26e-08	8.68e-05	0	0	0	0.237	0.454
Peptostreptococcus	0.000114	3.92e-08	0.000114	0	0	0	0.237	0.454
Peredibacter	9.65e-05	2.79e-08	9.65e-05	0	0	0	0.237	0.454
Phaselicystis	0	0	0	0.000369	4.09e-07	0.000369	0.237	0.454
Planococcus	0	0	0	8.31e-05	2.07e-08	8.31e-05	0.237	0.454
Pleurocapsa_PCC_7319	0	0	0	4.58e-05	6.3e-09	4.58e-05	0.237	0.454
Polaromonas	8.23e-05	2.03e-08	8.23e-05	0	0	0	0.237	0.454
Polyangium	7.35e-05	1.62e-08	7.35e-05	0	0	0	0.237	0.454
Porphyrobacter	0	0	0	0.00022	1.45e-07	0.00022	0.237	0.454
Pricia	7.78e-05	1.81e-08	7.78e-05	0	0	0	0.237	0.454
Promicromonospora	0	0	0	3.67e-05	4.03e-09	3.67e-05	0.237	0.454
Propionivibrio	0	0	0	0.000151	6.86e-08	0.000151	0.237	0.454
Proteiniclasticum	1.84e-05	1.01e-09	1.84e-05	0	0	0	0.237	0.454
Proteocatella	0.000156	7.32e-08	0.000156	0	0	0	0.237	0.454
Providencia	5.97e-05	1.07e-08	5.97e-05	0	0	0	0.237	0.454
Pseudactinotalea	0	0	0	0.000244	1.79e-07	0.000244	0.237	0.454
Pseudanabaena_PCC_7429	4.11e-05	5.08e-09	4.11e-05	0	0	0	0.237	0.454
Pseudoalteromonas	0.00011	3.65e-08	0.00011	0	0	0	0.237	0.454
Pseudobutyrivibrio	7.77e-05	1.81e-08	7.77e-05	0	0	0	0.237	0.454
Pseudochrobactrum	5.03e-05	7.58e-09	5.03e-05	0	0	0	0.237	0.454
Pseudorhodobacter	9.15e-05	2.51e-08	9.15e-05	0	0	0	0.237	0.454
Pseudoxanthobacter	0	0	0	0.000143	6.11e-08	0.000143	0.237	0.454
Psychrilyobacter	0	0	0	5.04e-05	7.62e-09	5.04e-05	0.237	0.454
Puia	0	0	0	0.000157	7.39e-08	0.000157	0.237	0.454
Pusillimonas	3.66e-05	4.01e-09	3.66e-05	0	0	0	0.237	0.454
Pyramidobacter	0	0	0	0.000124	4.64e-08	0.000124	0.237	0.454
Quadrisphaera	0	0	0	0.000235	1.65e-07	0.000235	0.237	0.454
RBG_16_49_21	0	0	0	0.00012	4.3e-08	0.00012	0.237	0.454
Rathayibacter	6.43e-05	1.24e-08	6.43e-05	0	0	0	0.237	0.454
Rhodobaca	8.68e-05	2.26e-08	8.68e-05	0	0	0	0.237	0.454
Rhodobium	0	0	0	0.000105	3.33e-08	0.000105	0.237	0.454
Rhodoluna	0.000152	6.9e-08	0.000152	0	0	0	0.237	0.454
Rhodopila	3.66e-05	4.02e-09	3.66e-05	0	0	0	0.237	0.454
Rhodovarius	0.000133	5.33e-08	0.000133	0	0	0	0.237	0.454
Rhodovulum	0	0	0	3.68e-05	4.07e-09	3.68e-05	0.237	0.454
Rudaea	0	0	0	8.31e-05	2.07e-08	8.31e-05	0.237	0.454
Ruegeria	0.000124	4.62e-08	0.000124	0	0	0	0.237	0.454
Ruminobacter	0.000128	4.92e-08	0.000128	0	0	0	0.237	0.454
Ruminofilibacter	5.51e-05	9.12e-09	5.51e-05	0	0	0	0.237	0.454
SCGC_AAA164_E04	2.74e-05	2.26e-09	2.74e-05	0	0	0	0.237	0.454
SH_PL14	1.38e-05	5.7e-10	1.38e-05	0	0	0	0.237	0.454
SM1A02	6.4e-05	1.23e-08	6.4e-05	0	0	0	0.237	0.454
SUP05_cluster	0	0	0	0.000115	3.98e-08	0.000115	0.237	0.454
Saccharibacillus	0.000119	4.24e-08	0.000119	0	0	0	0.237	0.454
Sagittula	9.61e-05	2.77e-08	9.61e-05	0	0	0	0.237	0.454
Salinarimonas	4.57e-05	6.28e-09	4.57e-05	0	0	0	0.237	0.454
Salinicoccus	0	0	0	0.000111	3.66e-08	0.000111	0.237	0.454
Salinispora	0	0	0	0.000124	4.64e-08	0.000124	0.237	0.454
Salmonella	0	0	0	0.00011	3.63e-08	0.00011	0.237	0.454
Sandaracinus	0	0	0	0.000258	2e-07	0.000258	0.237	0.454
Sanguibacter_Flavimobilis	0	0	0	0.00018	9.67e-08	0.00018	0.237	0.454
Schleiferilactobacillus	0	0	0	5.04e-05	7.62e-09	5.04e-05	0.237	0.454
Segetibacter	5.95e-05	1.06e-08	5.95e-05	0	0	0	0.237	0.454
Sh765B_TzT_35	5.51e-05	9.12e-09	5.51e-05	0	0	0	0.237	0.454
Shinella	0	0	0	6.41e-05	1.23e-08	6.41e-05	0.237	0.454
Shuttleworthia	0	0	0	0.000138	5.72e-08	0.000138	0.237	0.454
Sinomonas	0	0	0	7.83e-05	1.84e-08	7.83e-05	0.237	0.454
Solibacillus	0	0	0	0.00012	4.3e-08	0.00012	0.237	0.454
Sorangium	0	0	0	1.38e-05	5.75e-10	1.38e-05	0.237	0.454
Sphaerotilus	0	0	0	7.79e-05	1.82e-08	7.79e-05	0.237	0.454
Spirilliplanes	0	0	0	0.000198	1.18e-07	0.000198	0.237	0.454
Sporocytophaga	0	0	0	0.000217	1.41e-07	0.000217	0.237	0.454
Streptacidiphilus	0	0	0	9.21e-05	2.54e-08	9.21e-05	0.237	0.454
Succiniclasticum	0	0	0	0.000147	6.45e-08	0.000147	0.237	0.454
Succinispira	7.77e-05	1.81e-08	7.77e-05	0	0	0	0.237	0.454
Succinivibrionaceae_UCG_002	0	0	0	0.000111	3.66e-08	0.000111	0.237	0.454
Sulfuritalea	0	0	0	5.04e-05	7.62e-09	5.04e-05	0.237	0.454
Sulfurospirillum	6.86e-05	1.41e-08	6.86e-05	0	0	0	0.237	0.454
Sulfurovum	0.000123	4.57e-08	0.000123	0	0	0	0.237	0.454
Syntrophomonas	0	0	0	6.45e-05	1.25e-08	6.45e-05	0.237	0.454
Syntrophorhabdus	0	0	0	0.000208	1.29e-07	0.000208	0.237	0.454
TPD_58	0	0	0	0.000374	4.19e-07	0.000374	0.237	0.454
Telmatospirillum	2.76e-05	2.28e-09	2.76e-05	0	0	0	0.237	0.454
Terracoccus	0	0	0	0.000101	3.05e-08	0.000101	0.237	0.454
Tetragenococcus	3.68e-05	4.05e-09	3.68e-05	0	0	0	0.237	0.454
Thermoflexus	0	0	0	0.000124	4.64e-08	0.000124	0.237	0.454
Tropicibacter	0	0	0	1.85e-05	1.02e-09	1.85e-05	0.237	0.454
Truepera	8.23e-05	2.03e-08	8.23e-05	0	0	0	0.237	0.454
Tumebacillus	0	0	0	6.41e-05	1.23e-08	6.41e-05	0.237	0.454
Tundrisphaera	0	0	0	9.16e-05	2.52e-08	9.16e-05	0.237	0.454
U29_B03	0.000114	3.92e-08	0.000114	0	0	0	0.237	0.454
UCG_001	0	0	0	0.000111	3.66e-08	0.000111	0.237	0.454
UCG_003	0	0	0	0.000111	3.68e-08	0.000111	0.237	0.454
UTBCD1	0	0	0	0.000105	3.33e-08	0.000105	0.237	0.454
UTCFX1	4.57e-05	6.28e-09	4.57e-05	0	0	0	0.237	0.454
Undibacterium	0	0	0	0.00012	4.3e-08	0.00012	0.237	0.454
Ureaplasma	5.94e-05	1.06e-08	5.94e-05	0	0	0	0.237	0.454
Vagococcus	2.76e-05	2.28e-09	2.76e-05	0	0	0	0.237	0.454
Verrucomicrobium	0	0	0	0.00012	4.3e-08	0.00012	0.237	0.454
Verticiella	3.66e-05	4.02e-09	3.66e-05	0	0	0	0.237	0.454
Virgibacillus	3.2e-05	3.08e-09	3.2e-05	0	0	0	0.237	0.454
Virgisporangium	0	0	0	0.000138	5.75e-08	0.000138	0.237	0.454
Viridibacillus	1.37e-05	5.64e-10	1.37e-05	0	0	0	0.237	0.454
Vulgatibacter	0	0	0	5.5e-05	9.07e-09	5.5e-05	0.237	0.454
W5053	0	0	0	0.000328	3.22e-07	0.000328	0.237	0.454
WCHB1_32	0.000119	4.24e-08	0.000119	0	0	0	0.237	0.454
Williamsia	0	0	0	0.000212	1.35e-07	0.000212	0.237	0.454
XBB1006	0	0	0	0.000216	1.4e-07	0.000216	0.237	0.454
Xanthobacter	5.49e-05	9.03e-09	5.49e-05	0	0	0	0.237	0.454
Xylophilus	0	0	0	7.84e-05	1.85e-08	7.84e-05	0.237	0.454
Zhizhongheella	3.2e-05	3.08e-09	3.2e-05	0	0	0	0.237	0.454
Zoogloea	4.11e-05	5.08e-09	4.11e-05	0	0	0	0.237	0.454
[Clostridium]_innocuum_group	0	0	0	6.87e-05	1.42e-08	6.87e-05	0.237	0.454
[Cytophaga]_xylanolytica_group	0	0	0	1.38e-05	5.72e-10	1.38e-05	0.237	0.454
[Eubacterium]_cellulosolvens_group	0	0	0	0.000115	3.94e-08	0.000115	0.237	0.454
[Eubacterium]_hallii_group	0	0	0	9.21e-05	2.54e-08	9.21e-05	0.237	0.454
[Eubacterium]_nodatum_group	5.05e-05	7.66e-09	5.05e-05	0	0	0	0.237	0.454
[Eubacterium]_oxidoreducens_group	0	0	0	6.45e-05	1.25e-08	6.45e-05	0.237	0.454
[Ruminococcus]_gauvreauii_group	0	0	0	5.54e-05	9.2e-09	5.54e-05	0.237	0.454
bacterium_QTYC46b	3.66e-05	4.02e-09	3.66e-05	0	0	0	0.237	0.454
probable_genus_10	0	0	0	0.000137	5.67e-08	0.000137	0.237	0.454
unclassified_0319_7L14	0	0	0	3.69e-05	4.09e-09	3.69e-05	0.237	0.454
unclassified_211ds20	6.4e-05	1.23e-08	6.4e-05	0	0	0	0.237	0.454
unclassified_A0839	1.37e-05	5.64e-10	1.37e-05	0	0	0	0.237	0.454
unclassified_AB1	0	0	0	0.000151	6.86e-08	0.000151	0.237	0.454
unclassified_AKIW781	7.77e-05	1.81e-08	7.77e-05	0	0	0	0.237	0.454
unclassified_Acidaminococcaceae	3.22e-05	3.1e-09	3.22e-05	0	0	0	0.237	0.454
unclassified_Acidobacteriaceae__Subgroup_1	0	0	0	0.000332	3.3e-07	0.000332	0.237	0.454
unclassified_Acidobacterium_sp._WY65	9.61e-05	2.77e-08	9.61e-05	0	0	0	0.237	0.454
unclassified_Actinomarinales	6.4e-05	1.23e-08	6.4e-05	0	0	0	0.237	0.454
unclassified_Arenicellaceae	0	0	0	0.000111	3.66e-08	0.000111	0.237	0.454
unclassified_Bacteroidales_UCG_001	0.000128	4.91e-08	0.000128	0	0	0	0.237	0.454
unclassified_Blfdi19	3.66e-05	4.01e-09	3.66e-05	0	0	0	0.237	0.454
unclassified_CWT_CU03_E12	0	0	0	0.000124	4.59e-08	0.000124	0.237	0.454
unclassified_Candidatus_Adlerbacteria_bacterium_GW2011_GWC1_50_9	0	0	0	0.000152	6.93e-08	0.000152	0.237	0.454
unclassified_Candidatus_Collierbacteria	0	0	0	0.000291	2.54e-07	0.000291	0.237	0.454
unclassified_Candidatus_Gastranaerophilales_bacterium_Zag_111	0	0	0	0.000268	2.15e-07	0.000268	0.237	0.454
unclassified_Candidatus_Peribacteria	0	0	0	0.000198	1.18e-07	0.000198	0.237	0.454
unclassified_Candidatus_Peribacteria_bacterium_RIFCSPLOWO2_02_FULL_55_36	6.86e-05	1.41e-08	6.86e-05	0	0	0	0.237	0.454
unclassified_Candidatus_Staskawiczbacteria_bacterium_RIFCSPHIGHO2_01_FULL_34_27	4.11e-05	5.08e-09	4.11e-05	0	0	0	0.237	0.454
unclassified_Candidatus_Woesebacteria	0	0	0	0.000134	5.37e-08	0.000134	0.237	0.454
unclassified_Chlorobi_bacterium_OLB5	6.86e-05	1.41e-08	6.86e-05	0	0	0	0.237	0.454
unclassified_Chloroflexaceae	0	0	0	1.37e-05	5.67e-10	1.37e-05	0.237	0.454
unclassified_Chloroflexi_bacterium_ADurb.Bin180	7.78e-05	1.81e-08	7.78e-05	0	0	0	0.237	0.454
unclassified_Chthoniobacteraceae	5.03e-05	7.58e-09	5.03e-05	0	0	0	0.237	0.454
unclassified_Chthoniobacterales	7.35e-05	1.62e-08	7.35e-05	0	0	0	0.237	0.454
unclassified_Chthonomonadales	5.49e-05	9.03e-09	5.49e-05	0	0	0	0.237	0.454
unclassified_Cloacimonadales	0	0	0	6.45e-05	1.25e-08	6.45e-05	0.237	0.454
unclassified_Cytophagales	0	0	0	9.23e-05	2.56e-08	9.23e-05	0.237	0.454
unclassified_Defluviicoccales	0	0	0	0.000101	3.05e-08	0.000101	0.237	0.454
unclassified_Desulfobacterota	0.000133	5.33e-08	0.000133	0	0	0	0.237	0.454
unclassified_Eel_36e1D6	0.000114	3.92e-08	0.000114	0	0	0	0.237	0.454
unclassified_Enterobacterales	0	0	0	2.31e-05	1.6e-09	2.31e-05	0.237	0.454
unclassified_Fibrobacteraceae	3.22e-05	3.1e-09	3.22e-05	0	0	0	0.237	0.454
unclassified_Fimbriimonadaceae	7.35e-05	1.62e-08	7.35e-05	0	0	0	0.237	0.454
unclassified_Flavobacteriaceae	0.000201	1.21e-07	0.000201	0	0	0	0.237	0.454
unclassified_Fodinicurvataceae	0.00017	8.67e-08	0.00017	0	0	0	0.237	0.454
unclassified_GWA2_50_13	0	0	0	3.23e-05	3.13e-09	3.23e-05	0.237	0.454
unclassified_Gallionellaceae	2.74e-05	2.26e-09	2.74e-05	0	0	0	0.237	0.454
unclassified_Gastranaerophilales	2.76e-05	2.28e-09	2.76e-05	0	0	0	0.237	0.454
unclassified_Gelria	9.65e-05	2.79e-08	9.65e-05	0	0	0	0.237	0.454
unclassified_Hydrogenedensaceae	1.37e-05	5.65e-10	1.37e-05	0	0	0	0.237	0.454
unclassified_Hydrogenophilaceae	4.13e-05	5.13e-09	4.13e-05	0	0	0	0.237	0.454
unclassified_JGI_0000069_P22	0	0	0	4.6e-05	6.36e-09	4.6e-05	0.237	0.454
unclassified_KF_JG30_B3	5.95e-05	1.06e-08	5.95e-05	0	0	0	0.237	0.454
unclassified_KF_JG30_C25	0	0	0	0.000157	7.39e-08	0.000157	0.237	0.454
unclassified_Kapabacteriales	0	0	0	0.000151	6.86e-08	0.000151	0.237	0.454
unclassified_LD_RB_34	0	0	0	5.54e-05	9.2e-09	5.54e-05	0.237	0.454
unclassified_Lactobacillales	0.000128	4.91e-08	0.000128	0	0	0	0.237	0.454
unclassified_Lentimicrobiaceae	3.66e-05	4.02e-09	3.66e-05	0	0	0	0.237	0.454
unclassified_MSB_5B2	0	0	0	8.77e-05	2.31e-08	8.77e-05	0.237	0.454
unclassified_MWH_CFBk5	0	0	0	1.84e-05	1.02e-09	1.84e-05	0.237	0.454
unclassified_MWH_UniP1_aquatic_group	0	0	0	8.71e-05	2.27e-08	8.71e-05	0.237	0.454
unclassified_Marine_Group_II	1.83e-05	1e-09	1.83e-05	0	0	0	0.237	0.454
unclassified_Micavibrionales	0	0	0	0.00017	8.71e-08	0.00017	0.237	0.454
unclassified_Microtrichaceae	0	0	0	5.04e-05	7.62e-09	5.04e-05	0.237	0.454
unclassified_Myxococcota	0	0	0	4.15e-05	5.17e-09	4.15e-05	0.237	0.454
unclassified_NS11_12_marine_group	0	0	0	0.000258	1.99e-07	0.000258	0.237	0.454
unclassified_NS7_marine_group	0	0	0	1.38e-05	5.75e-10	1.38e-05	0.237	0.454
unclassified_OPB41	5.97e-05	1.07e-08	5.97e-05	0	0	0	0.237	0.454
unclassified_Oligoflexaceae	0	0	0	0.000466	6.52e-07	0.000466	0.237	0.454
unclassified_PBS_18	0	0	0	0.000101	3.08e-08	0.000101	0.237	0.454
unclassified_PS1_clade	4.11e-05	5.08e-09	4.11e-05	0	0	0	0.237	0.454
unclassified_Paenibacillaceae	4.57e-05	6.27e-09	4.57e-05	0	0	0	0.237	0.454
unclassified_Parcubacteria_group_bacterium_CG1_02_50_68	0	0	0	0.000157	7.35e-08	0.000157	0.237	0.454
unclassified_Peptostreptococcaceae	0	0	0	6.87e-05	1.42e-08	6.87e-05	0.237	0.454
unclassified_Peptostreptococcales_Tissierellales	0	0	0	3.67e-05	4.03e-09	3.67e-05	0.237	0.454
unclassified_Pirellulaceae	0.000129	4.96e-08	0.000129	0	0	0	0.237	0.454
unclassified_Planctomycetales	0	0	0	1.38e-05	5.75e-10	1.38e-05	0.237	0.454
unclassified_Planococcaceae	0	0	0	0.000151	6.86e-08	0.000151	0.237	0.454
unclassified_Prolixibacteraceae	3.66e-05	4.02e-09	3.66e-05	0	0	0	0.237	0.454
unclassified_Proteinivoracales	4.12e-05	5.09e-09	4.12e-05	0	0	0	0.237	0.454
unclassified_R7C24	0.000101	3.03e-08	0.000101	0	0	0	0.237	0.454
unclassified_RH_aaj90h05	0	0	0	0.000183	1.01e-07	0.000183	0.237	0.454
unclassified_Rhodospirillaceae	0.000133	5.27e-08	0.000133	0	0	0	0.237	0.454
unclassified_Rhodothermaceae	0	0	0	3.22e-05	3.12e-09	3.22e-05	0.237	0.454
unclassified_Rickettsiaceae	4.13e-05	5.13e-09	4.13e-05	0	0	0	0.237	0.454
unclassified_Rubinisphaeraceae	0	0	0	0.000245	1.79e-07	0.000245	0.237	0.454
unclassified_SB_5	0	0	0	0.000128	4.94e-08	0.000128	0.237	0.454
unclassified_SM2D12	5.05e-05	7.66e-09	5.05e-05	0	0	0	0.237	0.454
unclassified_SR_FBR_L83	5.05e-05	7.66e-09	5.05e-05	0	0	0	0.237	0.454
unclassified_Salisediminibacteriaceae	0	0	0	0.000203	1.24e-07	0.000203	0.237	0.454
unclassified_Simkaniaceae	0	0	0	2.75e-05	2.27e-09	2.75e-05	0.237	0.454
unclassified_Solimonadaceae	0	0	0	0.00024	1.73e-07	0.00024	0.237	0.454
unclassified_Solirubrobacteraceae	0	0	0	0.00012	4.3e-08	0.00012	0.237	0.454
unclassified_Sporomusaceae	0	0	0	0.000202	1.22e-07	0.000202	0.237	0.454
unclassified_Streptosporangiaceae	0.00011	3.61e-08	0.00011	0	0	0	0.237	0.454
unclassified_Sumerlaeia	0	0	0	0.000134	5.37e-08	0.000134	0.237	0.454
unclassified_Terasakiellaceae	0	0	0	0.000281	2.37e-07	0.000281	0.237	0.454
unclassified_Thermoleophilia	0.000137	5.64e-08	0.000137	0	0	0	0.237	0.454
unclassified_Unknown_Family	0	0	0	8.31e-05	2.07e-08	8.31e-05	0.237	0.454
unclassified_Verrucomicrobiae	4.57e-05	6.28e-09	4.57e-05	0	0	0	0.237	0.454
unclassified_WD2101_soil_group	0	0	0	6.92e-05	1.44e-08	6.92e-05	0.237	0.454
unclassified_WX65	0	0	0	0.000137	5.67e-08	0.000137	0.237	0.454
unclassified_Xanthomonadales	0	0	0	3.68e-05	4.07e-09	3.68e-05	0.237	0.454
unclassified_YM_S32_TM7_50_20	7.81e-05	1.83e-08	7.81e-05	0	0	0	0.237	0.454
unclassified_bacterium_Ellin7509	5.95e-05	1.06e-08	5.95e-05	0	0	0	0.237	0.454
unclassified_unidentified_rumen_bacterium_RF9	1.38e-05	5.7e-10	1.38e-05	0	0	0	0.237	0.454
uncultured_Acidimicrobiia_bacterium	0	0	0	0.000124	4.64e-08	0.000124	0.237	0.454
uncultured_Aminicenantes_bacterium	0	0	0	0.000257	1.98e-07	0.000257	0.237	0.454
uncultured_Anaerobranca_sp.	0	0	0	5.5e-05	9.07e-09	5.5e-05	0.237	0.454
uncultured_Anaerolineaceae_bacterium	0	0	0	0.000143	6.14e-08	0.000143	0.237	0.454
uncultured_Barnesiella_sp.	0	0	0	0.000226	1.53e-07	0.000226	0.237	0.454
uncultured_Caldilineaceae_bacterium	0	0	0	9.23e-05	2.56e-08	9.23e-05	0.237	0.454
uncultured_Caldilineales_bacterium	7.81e-05	1.83e-08	7.81e-05	0	0	0	0.237	0.454
uncultured_Cloacimonetes_bacterium	0	0	0	3.68e-05	4.07e-09	3.68e-05	0.237	0.454
uncultured_Dehalococcoides_sp.	6.86e-05	1.41e-08	6.86e-05	0	0	0	0.237	0.454
uncultured_Ignavibacterium_sp.	2.74e-05	2.26e-09	2.74e-05	0	0	0	0.237	0.454
uncultured_Litorilinea_sp.	0	0	0	0.000138	5.72e-08	0.000138	0.237	0.454
uncultured_Myxococcales_bacterium	4.12e-05	5.09e-09	4.12e-05	0	0	0	0.237	0.454
uncultured_Nitrosospira_sp.	0	0	0	0.000105	3.33e-08	0.000105	0.237	0.454
uncultured_Parcubacteria_group_bacterium	9.15e-05	2.51e-08	9.15e-05	0	0	0	0.237	0.454
uncultured_Planctomycetales_bacterium	0	0	0	0.00016	7.72e-08	0.00016	0.237	0.454
uncultured_Rubrobacteraceae_bacterium	2.29e-05	1.57e-09	2.29e-05	0	0	0	0.237	0.454
uncultured_Rubrobacteria_bacterium	5.49e-05	9.03e-09	5.49e-05	0	0	0	0.237	0.454
uncultured_Solirubrobacter_sp.	2.29e-05	1.57e-09	2.29e-05	0	0	0	0.237	0.454
uncultured_Sphingobium_sp.	0	0	0	0.000124	4.64e-08	0.000124	0.237	0.454
uncultured_Spirochaetes_bacterium	4.11e-05	5.08e-09	4.11e-05	0	0	0	0.237	0.454
uncultured_Stella_sp.	5.03e-05	7.58e-09	5.03e-05	0	0	0	0.237	0.454
uncultured_Steroidobacter_sp.	0	0	0	0.00018	9.67e-08	0.00018	0.237	0.454
uncultured_Thermaerobacter_sp.	0	0	0	0.000295	2.62e-07	0.000295	0.237	0.454
uncultured_Thermosporothrix_sp.	0	0	0	0.000192	1.11e-07	0.000192	0.237	0.454
uncultured_bacterium_259	7.77e-05	1.81e-08	7.77e-05	0	0	0	0.237	0.454
uncultured_candidate_division_WS5_bacterium	0	0	0	0.000203	1.23e-07	0.000203	0.237	0.454
uncultured_marine_microorganism	9.61e-05	2.77e-08	9.61e-05	0	0	0	0.237	0.454
Candidatus_Actinomarina	0	0	0	9.23e-06	2.56e-10	9.23e-06	0.249	0.472
Desulfatiglans	0	0	0	9.21e-06	2.54e-10	9.21e-06	0.249	0.472
Pirellula	0	0	0	9.16e-06	2.52e-10	9.16e-06	0.249	0.472
Sva0081_sediment_group	0	0	0	9.23e-06	2.56e-10	9.23e-06	0.249	0.472
bacterium_Ellin6515	0	0	0	9.21e-06	2.54e-10	9.21e-06	0.249	0.472
unclassified_Parcubacteria_bacterium_C7867_005	0	0	0	9.23e-06	2.56e-10	9.23e-06	0.249	0.472
unclassified_Planctomycetota	0	0	0	9.23e-06	2.56e-10	9.23e-06	0.249	0.472
uncultured_Bacteroidetes_bacterium	0	0	0	9.23e-06	2.56e-10	9.23e-06	0.249	0.472
uncultured_crenarchaeote	0	0	0	9.21e-06	2.54e-10	9.21e-06	0.249	0.472
unidentified_marine_bacterioplankton	0	0	0	9.23e-06	2.56e-10	9.23e-06	0.249	0.472
Bogoriella	9.19e-06	2.53e-10	9.19e-06	0	0	0	0.5	0.94
Halorubrum	9.14e-06	2.51e-10	9.14e-06	0	0	0	0.5	0.94
Homoserinibacter	9.19e-06	2.53e-10	9.19e-06	0	0	0	0.5	0.94
unclassified_Elev_16S_1166	9.15e-06	2.51e-10	9.15e-06	0	0	0	0.5	0.94
unclassified_WCHB1_41	9.19e-06	2.53e-10	9.19e-06	0	0	0	0.5	0.94
unclassified_Xanthomonadaceae	9.19e-06	2.53e-10	9.19e-06	0	0	0	0.5	0.94
uncultured_Erysipelotrichaceae_bacterium	9.15e-06	2.51e-10	9.15e-06	0	0	0	0.5	0.94
uncultured_marine_crenarchaeote_E6_3G	9.15e-06	2.51e-10	9.15e-06	0	0	0	0.5	0.94
Acidocella	0	0	0	0.000189	1.07e-07	0.000189	0.635	1
Aurantisolimonas	0	0	0	4.12e-05	5.1e-09	4.12e-05	0.635	1
CHKCI002	0	0	0	0.000189	1.07e-07	0.000189	0.635	1
Cerasicoccus	2.3e-05	1.58e-09	2.3e-05	0	0	0	0.635	1
Effusibacillus	0	0	0	0.000171	8.75e-08	0.000171	0.635	1
Friedmanniella	0.000184	1.01e-07	0.000184	0	0	0	0.635	1
Lactonifactor	0	0	0	4.12e-05	5.1e-09	4.12e-05	0.635	1
Methanomassiliicoccus	2.3e-05	1.58e-09	2.3e-05	0	0	0	0.635	1
Pajaroellobacter	0.000187	1.05e-07	0.000187	0	0	0	0.635	1
Patulibacter	0	0	0	4.12e-05	5.1e-09	4.12e-05	0.635	1
Polymorphospora	0	0	0	8.25e-05	2.04e-08	8.25e-05	0.635	1
Spiroplasma	2.3e-05	1.58e-09	2.3e-05	0	0	0	0.635	1
Syntrophus	0	0	0	0.000171	8.75e-08	0.000171	0.635	1
Terracidiphilus	0	0	0	0.000165	8.16e-08	0.000165	0.635	1
Thermoclostridium	0	0	0	8.25e-05	2.04e-08	8.25e-05	0.635	1
unclassified_37_13	2.3e-05	1.58e-09	2.3e-05	0	0	0	0.635	1
unclassified_Candidatus_Pacebacteria	0	0	0	0.000198	1.18e-07	0.000198	0.635	1
unclassified_Desulfosarcinaceae	9.19e-05	2.53e-08	9.19e-05	0	0	0	0.635	1
unclassified_Rhizobiaceae	0	0	0	4.12e-05	5.1e-09	4.12e-05	0.635	1
unclassified_Rhizobiales_bacterium_NRL2	0	0	0	8.25e-05	2.04e-08	8.25e-05	0.635	1
unclassified_Rhodocyclaceae	0	0	0	8.25e-05	2.04e-08	8.25e-05	0.635	1
uncultured_Verrucomicrobiales_bacterium	0	0	0	0.000171	8.75e-08	0.000171	0.635	1
unclassified_Sporichthyaceae	0.000178	9.55e-08	0.000178	0.000483	1.82e-07	0.000246	0.654	1
Flavitalea	9.19e-05	2.53e-08	9.19e-05	0.000262	6.18e-08	0.000144	0.656	1
Anaerovorax	5.49e-05	9.04e-09	5.49e-05	0.000207	6.24e-08	0.000144	0.658	1
unclassified_PeM15	0.000147	2.1e-08	8.36e-05	5.06e-05	7.7e-09	5.06e-05	0.66	1
Christensenellaceae_R_7_group	0.00105	1.13e-07	0.000194	0.00243	5.89e-06	0.0014	0.662	1
unclassified_Chitinophagaceae	0.000765	2.98e-07	0.000315	0.000376	1.77e-07	0.000243	0.662	1
Cetobacterium	0.008	5.94e-05	0.00445	0.0754	0.0143	0.0691	0.663	1
unclassified_Chitinophagales	0.000105	8.34e-09	5.27e-05	0.00024	4.99e-08	0.000129	0.665	1
Megasphaera	0.000444	2.42e-07	0.000284	0.00111	1.2e-06	0.000631	0.666	1
Dubosiella	0.000965	9.65e-07	0.000567	0.00179	1.3e-06	0.000659	0.668	1
Aurantimicrobium	0.00322	3.06e-05	0.00319	0.000212	3.45e-08	0.000107	0.669	1
unclassified_TRA3_20	0.000238	4.28e-08	0.000119	0.000501	1.88e-07	0.00025	0.669	1
Nocardiopsis	1.37e-05	5.64e-10	1.37e-05	0.000221	1.47e-07	0.000221	0.67	1
uncultured_Nitrosomonadaceae_bacterium	2.76e-05	2.28e-09	2.76e-05	0.000457	6.26e-07	0.000457	0.67	1
Lactobacillus	0.00596	7.65e-06	0.0016	0.00786	4.71e-06	0.00125	0.671	1
unclassified_Diplorickettsiaceae	5.51e-05	9.12e-09	5.51e-05	0.000152	2.31e-08	8.77e-05	0.672	1
Thermovirga	1.37e-05	5.65e-10	1.37e-05	0.000189	1.07e-07	0.000189	0.673	1
Flavonifractor	0.000573	1.06e-07	0.000188	0.0003	1.56e-07	0.000228	0.674	1
Prevotellaceae_Ga6A1_group	4.13e-05	5.13e-09	4.13e-05	0.000249	1.47e-07	0.000222	0.675	1
Chitinophaga	9.19e-06	2.53e-10	9.19e-06	0.000106	3.38e-08	0.000106	0.677	1
Halioglobus	9.14e-06	2.51e-10	9.14e-06	2.3e-05	4.42e-10	1.21e-05	0.677	1
Coprobacillus	0.000179	2.95e-08	9.92e-05	6.91e-05	1.43e-08	6.91e-05	0.679	1
Paeniclostridium	0.000183	1e-07	0.000183	0.000598	5.3e-07	0.00042	0.679	1
Anaeromyxobacter	0.000178	3.75e-08	0.000112	0.000516	3.85e-07	0.000358	0.68	1
unclassified_Vicinamibacteraceae	0.00256	2.09e-08	8.34e-05	0.00411	8.73e-06	0.00171	0.68	1
Ileibacterium	0.000156	3.37e-08	0.000106	0.00036	1.2e-07	0.0002	0.681	1
Luteitalea	0.000105	3.32e-08	0.000105	0.000321	1.4e-07	0.000216	0.681	1
unclassified_0319_6G20	0.00011	3.65e-08	0.00011	0.000313	1.17e-07	0.000198	0.682	1
Salsuginibacillus	0.000312	7.6e-08	0.000159	0.000147	2.56e-08	9.25e-05	0.683	1
Spirosoma	3.68e-05	4.05e-09	3.68e-05	0.000351	3.69e-07	0.000351	0.683	1
Actinobacillus	5.03e-05	1.95e-09	2.55e-05	0.000101	7.86e-09	5.12e-05	0.684	1
unclassified_Peptococcaceae	0.000225	7.8e-08	0.000161	6.92e-05	1.44e-08	6.92e-05	0.685	1
Mucilaginibacter	0.000161	7.76e-08	0.000161	1.84e-05	1.02e-09	1.84e-05	0.687	1
Rothia	0.000517	2.25e-07	0.000274	0.00103	7.72e-07	0.000507	0.687	1
Stenotrophobacter	0.00038	5.42e-08	0.000134	0.000722	4.03e-07	0.000366	0.688	1
Dokdonella	1.83e-05	1e-09	1.83e-05	0.000156	7.28e-08	0.000156	0.689	1
unclassified_Micrococcales	1.37e-05	5.65e-10	1.37e-05	0.000115	3.99e-08	0.000115	0.69	1
uncultured_Desulfovirga_sp.	0.000142	6.03e-08	0.000142	0.000377	1.56e-07	0.000228	0.69	1
unclassified_Bacillales	5.03e-05	3.07e-09	3.2e-05	0.000399	4.77e-07	0.000399	0.691	1
Cyanobium_PCC_6307	0.000165	1.18e-08	6.28e-05	7.79e-05	1.82e-08	7.79e-05	0.692	1
Conexibacter	7.78e-05	1.81e-08	7.78e-05	0.000281	1.48e-07	0.000222	0.693	1
Leptothrix	0.000202	4.28e-08	0.000119	7.83e-05	1.84e-08	7.83e-05	0.693	1
Tessaracoccus	0.000322	3.1e-07	0.000322	4.14e-05	5.15e-09	4.14e-05	0.693	1
Lachnospiraceae_AC2044_group	3.66e-05	4.01e-09	3.66e-05	0.000277	2.3e-07	0.000277	0.695	1
Sutterella	0.000334	3.36e-08	0.000106	0.000673	4.31e-07	0.000379	0.696	1
HSB_OF53_F07	0.000133	1.55e-08	7.19e-05	5.53e-05	9.16e-09	5.53e-05	0.697	1
Azovibrio	1.37e-05	5.65e-10	1.37e-05	9.67e-05	2.8e-08	9.67e-05	0.698	1
unclassified_Cyanobacteriia	0.000129	4.96e-08	0.000129	1.84e-05	1.02e-09	1.84e-05	0.699	1
unclassified_Gemmatimonadota	0.00016	4.86e-08	0.000127	0.000377	1.48e-07	0.000222	0.7	1
Butyrivibrio	0.000156	7.32e-08	0.000156	2.29e-05	1.57e-09	2.29e-05	0.701	1
unclassified_Synergistaceae	0.000133	5.33e-08	0.000133	0.000308	7.47e-08	0.000158	0.701	1
Candidatus_Berkiella	5.94e-05	1.06e-08	5.94e-05	9.21e-06	2.54e-10	9.21e-06	0.703	1
Frisingicoccus	9.14e-05	2.51e-08	9.14e-05	0.000304	1.71e-07	0.000239	0.703	1
Nocardioides	0.000925	4.59e-08	0.000124	0.0013	5.7e-07	0.000436	0.704	1
uncultured_Porphyromonadaceae_bacterium	0.000215	2.28e-08	8.72e-05	0.000433	1.86e-07	0.000249	0.705	1
UC5_1_2E3	9.19e-05	2.53e-08	9.19e-05	0.000207	3.35e-08	0.000106	0.706	1
unclassified_Nocardioidaceae	3.2e-05	3.08e-09	3.2e-05	0.000188	1.06e-07	0.000188	0.707	1
Helicobacter	0.00103	3.73e-08	0.000112	0.00116	5.03e-08	0.000129	0.71	1
Arthrobacter	0.000156	7.26e-08	0.000156	0.000872	2.28e-06	0.000872	0.711	1
Empedobacter	0.000202	1.23e-07	0.000202	3.67e-05	4.03e-09	3.67e-05	0.712	1
Polynucleobacter	0.000123	1.15e-08	6.19e-05	0.000231	4.16e-08	0.000118	0.713	1
uncultured_planctomycete	2.29e-05	1.57e-09	2.29e-05	0.000124	4.64e-08	0.000124	0.713	1
unclassified_Saccharimonadales	0.000605	6.58e-08	0.000148	0.0011	1.08e-06	0.000599	0.714	1
Deinococcus	3.22e-05	3.1e-09	3.22e-05	0.000166	8.28e-08	0.000166	0.716	1
Lachnospiraceae_NC2004_group	3.2e-05	3.08e-09	3.2e-05	0.000165	8.16e-08	0.000165	0.717	1
unclassified_Sphingobacteriaceae	5.49e-05	9.03e-09	5.49e-05	0.000281	2.38e-07	0.000281	0.717	1
Paenisporosarcina	9.19e-05	2.53e-08	9.19e-05	0.00023	6.76e-08	0.00015	0.719	1
Buchnera	0.000165	2.33e-08	8.82e-05	9.21e-05	2.77e-09	3.04e-05	0.721	1
Ellin6055	3.2e-05	3.07e-09	3.2e-05	0.000152	6.96e-08	0.000152	0.722	1
Pseudolabrys	0.000499	1.91e-08	7.97e-05	0.000898	7.85e-07	0.000512	0.724	1
Pedococcus_Phycicoccus	2.74e-05	2.26e-09	2.74e-05	0.000124	4.64e-08	0.000124	0.726	1
Neisseria	0.000192	5.5e-10	1.35e-05	0.000401	2.27e-07	0.000275	0.727	1
uncultured_Clostridiales_bacterium	8.23e-05	2.03e-08	8.23e-05	1.83e-05	1.01e-09	1.83e-05	0.727	1
Byssovorax	3.66e-05	4.02e-09	3.66e-05	0.000162	7.83e-08	0.000162	0.729	1
unclassified_Bacteroidetes_vadinHA17	6.87e-05	3.96e-09	3.63e-05	0.000281	2.37e-07	0.000281	0.73	1
unclassified_Subgroup_7	0.000517	3.12e-07	0.000323	0.000815	1.62e-07	0.000233	0.73	1
Blastocatella	0.000234	5.44e-08	0.000135	0.000415	1.25e-07	0.000204	0.732	1
uncultured_Holophaga_sp.	0.000142	2.86e-08	9.77e-05	0.000266	5.64e-08	0.000137	0.732	1
Erysipelothrix	9.6e-05	7.34e-09	4.95e-05	0.00017	2.29e-08	8.74e-05	0.733	1
unclassified_Sutterellaceae	0.000325	7.83e-08	0.000162	0.000184	3.24e-08	0.000104	0.735	1
Bauldia	0.000133	1.45e-08	6.95e-05	0.000235	4.53e-08	0.000123	0.737	1
unclassified_Clostridia_vadinBB60_group	0.0018	1.06e-06	0.000595	0.00263	2.89e-06	0.000982	0.737	1
Defluviitoga	0.00038	3.49e-08	0.000108	0.000908	1.57e-06	0.000724	0.738	1
Mailhella	5.51e-05	9.12e-09	5.51e-05	0.000212	1.35e-07	0.000212	0.739	1
Pseudaminobacter	8.23e-05	2.03e-08	8.23e-05	0.000318	3.04e-07	0.000318	0.739	1
uncultured_prokaryote	0.00038	1.26e-07	0.000205	0.000216	3e-08	0.0001	0.739	1
unclassified_SAR86_clade	9.15e-06	2.51e-10	9.15e-06	1.84e-05	2.55e-10	9.22e-06	0.74	1
uncultured_Alphaproteobacteria_bacterium	2.29e-05	1.57e-09	2.29e-05	8.75e-05	2.3e-08	8.75e-05	0.74	1
unclassified_RF39	0.000192	1.11e-07	0.000192	0.000442	2.58e-07	0.000293	0.741	1
unclassified_Longimicrobiaceae	0.000366	1.5e-08	7.07e-05	0.000562	2.16e-07	0.000268	0.742	1
Petrimonas	8.68e-05	2.26e-08	8.68e-05	0.000293	2.35e-07	0.00028	0.743	1
uncultured_Lachnospiraceae_bacterium	5.49e-05	9.04e-09	5.49e-05	0.000203	1.24e-07	0.000203	0.743	1
Geobacter	5.05e-05	7.66e-09	5.05e-05	1.38e-05	5.75e-10	1.38e-05	0.745	1
OLB13	5.95e-05	1.06e-08	5.95e-05	0.000217	1.41e-07	0.000217	0.745	1
Sumerlaea	0.000174	1.07e-08	5.98e-05	0.000299	8.36e-08	0.000167	0.745	1
Phyllobacterium	4.13e-05	5.13e-09	4.13e-05	0.000147	6.51e-08	0.000147	0.747	1
ZOR0006	6.43e-05	1.24e-08	6.43e-05	0.00023	1.59e-07	0.00023	0.747	1
Granulicatella	0.000948	6.69e-08	0.000149	0.000787	1e-07	0.000183	0.749	1
Commensalibacter	0.000151	4.64e-08	0.000124	0.000508	7.73e-07	0.000508	0.75	1
Family_XIII_AD3011_group	4.57e-05	1.57e-09	2.29e-05	0.000148	6.54e-08	0.000148	0.75	1
OM27_clade	5.05e-05	7.66e-09	5.05e-05	0.000174	9.1e-08	0.000174	0.75	1
Dysgonomonas	6.86e-05	1.41e-08	6.86e-05	0.000198	9.52e-08	0.000178	0.751	1
Haloactinobacterium	9.63e-05	9.31e-09	5.57e-05	0.000309	2.87e-07	0.000309	0.753	1
unclassified_Methyloligellaceae	0.000367	1.04e-07	0.000186	0.000188	1.06e-07	0.000188	0.753	1
unclassified_Azospirillales	0.000115	3.96e-08	0.000115	0.000385	4.44e-07	0.000385	0.755	1
unclassified_Neisseriaceae	6.87e-05	3.59e-09	3.46e-05	0.000143	3.27e-08	0.000104	0.755	1
Sellimonas	0.000184	1.01e-07	0.000184	5.54e-05	9.2e-09	5.54e-05	0.757	1
unclassified_Steroidobacteraceae	0.000128	1.31e-08	6.6e-05	0.000217	3.91e-08	0.000114	0.757	1
Candidatus_Soleaferrea	3.66e-05	4.02e-09	3.66e-05	0.000119	4.26e-08	0.000119	0.758	1
Thauera	0.000339	7.04e-09	4.84e-05	0.000239	6.15e-08	0.000143	0.758	1
unclassified_Rhizobiales	0.000591	2.66e-07	0.000298	0.000847	1.78e-07	0.000244	0.758	1
Kordia	0.000105	3.32e-08	0.000105	0.000337	3.4e-07	0.000337	0.759	1
Bifidobacterium	0.00159	1.7e-06	0.000752	0.00227	1.56e-06	0.00072	0.762	1
unclassified_Micromonosporaceae	5.49e-05	9.03e-09	5.49e-05	0.000171	8.75e-08	0.000171	0.763	1
TM7x	0.000312	2.11e-08	8.38e-05	0.000216	4.54e-08	0.000123	0.764	1
Tychonema_CCAP_1459_11B	0.000321	1.04e-07	0.000186	0.000162	7.83e-08	0.000162	0.764	1
unclassified_Candidatus_Doudnabacteria_bacterium_RIFCSPLOWO2_02_FULL_48_13	0.000119	4.24e-08	0.000119	0.000235	5.54e-08	0.000136	0.764	1
Aquicella	0.000142	6.02e-08	0.000142	0.000267	5.42e-08	0.000134	0.765	1
Candidatus_Solibacter	0.00077	2.28e-07	0.000275	0.00115	8.19e-07	0.000523	0.766	1
Blastococcus	0.000362	1.19e-07	0.000199	0.000235	1.34e-09	2.11e-05	0.767	1
Candidatus_Xiphinematobacter	0.000101	8.41e-09	5.29e-05	0.000286	2.46e-07	0.000286	0.767	1
Proteiniphilum	0.000728	2.57e-08	9.26e-05	0.000986	4.81e-07	0.0004	0.769	1
unclassified_Ruminococcaceae	0.000897	1.84e-07	0.000248	0.00112	2.07e-07	0.000263	0.77	1
Blautia	0.00151	6.44e-07	0.000463	0.00268	9.91e-06	0.00182	0.771	1
unclassified_Comamonadaceae	0.00011	1.37e-08	6.76e-05	5.53e-05	9.16e-09	5.53e-05	0.771	1
Lactococcus	0.000999	3.44e-07	0.000339	0.000639	6.69e-07	0.000472	0.772	1
Pelagibacterium	0.000348	1.09e-07	0.000191	0.000618	4.71e-07	0.000396	0.773	1
uncultured_Acidobacterium_sp.	0.000197	3.28e-08	0.000105	0.000105	3.33e-08	0.000105	0.773	1
Arenimonas	3.22e-05	3.1e-09	3.22e-05	9.21e-05	2.54e-08	9.21e-05	0.774	1
Hassallia	0.00011	3.65e-08	0.00011	0.000286	2.12e-07	0.000266	0.775	1
Reyranella	0.000394	7.85e-09	5.12e-05	0.000579	2.66e-07	0.000298	0.775	1
Methyloversatilis	4.57e-05	1.57e-09	2.29e-05	0.00012	4.32e-08	0.00012	0.777	1
uncultured_bacterium_126	0.00011	3.65e-08	0.00011	0.000309	2.87e-07	0.000309	0.778	1
Lawsonella	6.4e-05	1.23e-08	6.4e-05	2.3e-05	1.59e-09	2.3e-05	0.779	1
unclassified_F082	0.000325	8.34e-08	0.000167	0.000558	3.9e-07	0.00036	0.783	1
Ruminococcus	0.00102	1.96e-07	0.000256	0.0012	1.14e-07	0.000195	0.784	1
Saccharofermentans	0.000123	1.94e-08	8.04e-05	0.000308	2.86e-07	0.000308	0.784	1
Gemmatimonas	0.00115	1.53e-06	0.000715	0.00167	8.76e-07	0.00054	0.785	1
Ramlibacter	0.000293	2.57e-07	0.000293	0.00012	1.08e-08	5.99e-05	0.785	1
Xylanimicrobium	0.000119	1.14e-08	6.15e-05	0.000289	2.5e-07	0.000289	0.786	1
Geothrix	6.43e-05	1.24e-08	6.43e-05	0.000166	8.28e-08	0.000166	0.787	1
unclassified_Verrucomicrobiaceae	7.81e-05	1.83e-08	7.81e-05	0.000179	7.54e-08	0.000158	0.787	1
Akkermansia	0.00222	2.26e-07	0.000275	0.00254	7.52e-07	0.000501	0.788	1
alphaI_cluster	9.19e-05	2.53e-08	9.19e-05	0.000235	1.65e-07	0.000235	0.788	1
Sedimentibacter	3.66e-05	4.01e-09	3.66e-05	9.21e-05	2.54e-08	9.21e-05	0.791	1
Oligoflexus	2.74e-05	2.26e-09	2.74e-05	6.87e-05	1.42e-08	6.87e-05	0.792	1
Ilumatobacter	0.000307	7.43e-08	0.000157	0.000202	3.14e-08	0.000102	0.793	1
Woeseia	0.000156	2.29e-08	8.73e-05	0.000364	3.97e-07	0.000364	0.793	1
unclassified_Proteobacteria	4.58e-05	1.76e-09	2.42e-05	0.000106	3.38e-08	0.000106	0.794	1
Allobaculum	0.000151	1.72e-08	7.57e-05	8.75e-05	2.3e-08	8.75e-05	0.796	1
Coriobacteriaceae_UCG_002	0.00017	2.97e-08	9.95e-05	0.000257	4.99e-08	0.000129	0.801	1
Lachnospiraceae_XPB1014_group	5.49e-05	9.03e-09	5.49e-05	0.000129	5.01e-08	0.000129	0.804	1
alpha_proteobacterium_HIMB59	1.37e-05	5.65e-10	1.37e-05	3.23e-05	3.13e-09	3.23e-05	0.804	1
unclassified_Cyanobacteriales	0.000531	1.4e-07	0.000216	0.000672	7.36e-08	0.000157	0.804	1
Aureispira	2.74e-05	2.26e-09	2.74e-05	6.45e-05	1.25e-08	6.45e-05	0.805	1
uncultured_rumen_bacterium	0.00138	2.19e-07	0.00027	0.00204	4.58e-06	0.00124	0.807	1
Pseudoxanthomonas	0.000142	2.31e-09	2.78e-05	0.000293	2.58e-07	0.000293	0.808	1
Vicinamibacter	0.000256	6.12e-08	0.000143	0.000392	1.5e-07	0.000223	0.808	1
Roseomonas	0.000372	1.05e-07	0.000187	0.00023	1.24e-07	0.000203	0.809	1
Aquabacterium	0.00011	3.62e-08	0.00011	0.000247	1.84e-07	0.000247	0.81	1
Marinobacter	5.49e-05	9.04e-09	5.49e-05	0.000124	4.59e-08	0.000124	0.81	1
Novosphingobium	0.000412	1.32e-07	0.00021	0.000276	8.47e-08	0.000168	0.811	1
CAG_873	9.65e-05	2.79e-08	9.65e-05	0.000217	1.41e-07	0.000217	0.812	1
uncultured_Microgenomates_group_bacterium	0.00022	9.8e-09	5.72e-05	0.000303	7.18e-08	0.000155	0.813	1
Taibaiella	4.57e-05	6.27e-09	4.57e-05	0.000102	3.09e-08	0.000102	0.814	1
unclassified_Solirubrobacterales	0.000193	4.01e-08	0.000116	0.000401	4.84e-07	0.000401	0.814	1
Roseburia	0.000656	3.75e-07	0.000354	0.000433	2.26e-07	0.000274	0.815	1
unclassified_env.OPS_17	6.4e-05	1.23e-08	6.4e-05	0.000125	3.28e-08	0.000105	0.816	1
Kurthia	5.97e-05	1.07e-08	5.97e-05	2.75e-05	2.27e-09	2.75e-05	0.817	1
Rheinheimera	0.000119	1.76e-08	7.65e-05	0.000189	4.42e-08	0.000121	0.818	1
Actinoallomurus	3.2e-05	3.07e-09	3.2e-05	6.87e-05	1.42e-08	6.87e-05	0.819	1
Exiguobacterium	9.15e-05	7.97e-09	5.16e-05	5.5e-05	9.07e-09	5.5e-05	0.819	1
Candidatus_Nitrotoga	4.57e-05	6.27e-09	4.57e-05	9.69e-05	2.82e-08	9.69e-05	0.821	1
Rhodanobacter	0.000256	6.44e-08	0.000146	0.00042	2.88e-07	0.00031	0.822	1
UCG_009	0.000216	3.88e-08	0.000114	0.000327	1.27e-07	0.000205	0.823	1
Phreatobacter	5.49e-05	9.03e-09	5.49e-05	0.000115	3.98e-08	0.000115	0.824	1
Candidatus_Arthromitus	0.000362	8.3e-09	5.26e-05	0.000424	4.43e-08	0.000121	0.825	1
Castellaniella	6.4e-05	1.23e-08	6.4e-05	0.000129	5.01e-08	0.000129	0.828	1
Actinoplanes	0.000302	2.46e-09	2.86e-05	0.000208	1.29e-07	0.000208	0.829	1
Candidatus_Alysiosphaera	0.000188	1.06e-07	0.000188	0.000313	1.22e-07	0.000202	0.83	1
Aminobacterium	0.00011	3.65e-08	0.00011	0.000222	1.47e-07	0.000222	0.831	1
Piscinibacter	2.29e-05	1.57e-09	2.29e-05	4.58e-05	6.3e-09	4.58e-05	0.831	1
unclassified_LWQ8	0.000274	5.72e-08	0.000138	0.000399	1.77e-07	0.000243	0.832	1
Lachnospira	6.43e-05	1.24e-08	6.43e-05	0.000128	4.94e-08	0.000128	0.834	1
Cellulomonas	0.000512	1.33e-07	0.000211	0.000378	1.44e-07	0.000219	0.835	1
Ralstonia	0.000151	1.83e-08	7.81e-05	9.69e-05	2.82e-08	9.69e-05	0.836	1
Fusobacterium	0.000661	4.38e-07	0.000382	0.000899	4.63e-07	0.000393	0.837	1
Alcaligenes	7.32e-05	1.61e-08	7.32e-05	0.000142	6.05e-08	0.000142	0.838	1
Devosia	0.000481	2.13e-08	8.42e-05	0.00078	1.44e-06	0.000692	0.839	1
Acidothermus	0.000379	2.5e-07	0.000289	0.000622	7.24e-07	0.000491	0.84	1
Arcobacter	0.000837	6.43e-07	0.000463	0.000561	6.18e-07	0.000454	0.84	1
unclassified_Spirochaetaceae	9.14e-05	2.51e-08	9.14e-05	0.000174	9.1e-08	0.000174	0.842	1
Parapedobacter	6.86e-05	1.41e-08	6.86e-05	0.000129	5.01e-08	0.000129	0.844	1
unclassified_Latescibacteraceae	0.000251	1.9e-07	0.000251	0.000134	5.35e-08	0.000134	0.844	1
C1_B045	3.2e-05	3.07e-09	3.2e-05	5.99e-05	1.07e-08	5.99e-05	0.846	1
UBA1819	6.86e-05	1.41e-08	6.86e-05	0.000128	4.94e-08	0.000128	0.847	1
AKYG587	0.000197	2.75e-08	9.57e-05	0.000341	3.5e-07	0.000341	0.849	1
Bryobacter	0.00141	3.3e-07	0.000332	0.00165	7.33e-07	0.000494	0.849	1
Raoultella	5.94e-05	1.06e-08	5.94e-05	0.000111	3.68e-08	0.000111	0.849	1
unclassified_Firmicutes	0.000275	6.91e-08	0.000152	0.00018	9.72e-08	0.00018	0.85	1
unclassified_NS9_marine_group	5.49e-05	9.03e-09	5.49e-05	0.000102	3.09e-08	0.000102	0.85	1
Agromyces	8.68e-05	2.26e-08	8.68e-05	0.00016	7.72e-08	0.00016	0.851	1
Pontibacter	0.00011	1.6e-08	7.3e-05	0.000152	1.77e-08	7.69e-05	0.855	1
Dechloromonas	0.000137	2.09e-08	8.34e-05	9.64e-05	1.26e-08	6.49e-05	0.856	1
Nordella	0.000463	2.41e-07	0.000284	0.000622	2.67e-07	0.000298	0.857	1
Sphingoaurantiacus	0.000146	6.43e-08	0.000146	8.25e-05	2.04e-08	8.25e-05	0.858	1
Actinophytocola	0.000169	8.58e-08	0.000169	0.0003	2.7e-07	0.0003	0.859	1
Methanosaeta	1.84e-05	1.01e-09	1.84e-05	3.21e-05	3.09e-09	3.21e-05	0.861	1
unclassified_Geminicoccaceae	0.000261	1.39e-08	6.82e-05	0.000197	7.44e-08	0.000158	0.861	1
Candidatus_Koribacter	0.000316	5.05e-09	4.1e-05	0.000234	1.45e-07	0.00022	0.862	1
unclassified_Saprospiraceae	0.000183	2.51e-08	9.15e-05	0.000298	2.66e-07	0.000298	0.862	1
uncultured_archaeon	0.000119	1.98e-08	8.12e-05	7.79e-05	1.82e-08	7.79e-05	0.863	1
Nakamurella	4.57e-05	6.28e-09	4.57e-05	7.83e-05	1.84e-08	7.83e-05	0.865	1
uncultured_Ruminococcaceae_bacterium	0.000201	3.04e-08	0.000101	0.000276	1e-07	0.000183	0.865	1
unclassified_AKYG1722	0.000183	1e-07	0.000183	0.000266	6.51e-08	0.000147	0.867	1
Dialister	0.000622	5.91e-08	0.00014	0.000815	8.47e-07	0.000531	0.869	1
Mammaliicoccus	5.97e-05	1.07e-08	5.97e-05	0.000101	3.05e-08	0.000101	0.869	1
Kocuria	0.000233	1.63e-07	0.000233	0.000138	5.75e-08	0.000138	0.87	1
Faecalitalea	5.49e-05	9.03e-09	5.49e-05	9.21e-05	2.54e-08	9.21e-05	0.871	1
Roseimicrobium	9.19e-05	2.53e-08	9.19e-05	5.5e-05	9.07e-09	5.5e-05	0.873	1
Rhizobacter	0.000207	6.18e-08	0.000144	0.000152	1.61e-08	7.33e-05	0.875	1
Rhodoplanes	4.57e-05	6.27e-09	4.57e-05	2.77e-05	2.3e-09	2.77e-05	0.875	1
Anaerolinea	0.000128	4.92e-08	0.000128	8.28e-05	5.34e-09	4.22e-05	0.876	1
Lachnospiraceae_UCG_010	0.00016	2.98e-08	9.97e-05	0.000111	3.66e-08	0.000111	0.877	1
[Anaerorhabdus]_furcosa_group	0.00022	3.24e-08	0.000104	0.0003	1.41e-07	0.000216	0.877	1
unclassified_Bacteroidia	0.000558	4.33e-07	0.00038	0.000419	9.07e-08	0.000174	0.877	1
Kluyvera	0.000124	4.62e-08	0.000124	0.000203	1.23e-07	0.000203	0.878	1
Photobacterium	0.000385	1.21e-07	0.000201	0.000489	1.79e-07	0.000244	0.879	1
Methylobacterium_Methylorubrum	9.6e-05	2.76e-08	9.6e-05	0.000156	7.28e-08	0.000156	0.88	1
Parviterribacter	5.95e-05	1.06e-08	5.95e-05	9.62e-05	2.78e-08	9.62e-05	0.881	1
Sediminibacterium	6.43e-05	1.24e-08	6.43e-05	0.000101	3.05e-08	0.000101	0.885	1
Allobacillus	7.35e-05	1.62e-08	7.35e-05	0.000115	3.98e-08	0.000115	0.886	1
Flaviaesturariibacter	4.58e-05	3.26e-09	3.3e-05	6.91e-05	1.43e-08	6.91e-05	0.886	1
Apibacter	5.03e-05	7.6e-09	5.03e-05	3.23e-05	3.13e-09	3.23e-05	0.888	1
Hafnia_Obesumbacterium	5.05e-05	7.66e-09	5.05e-05	7.84e-05	1.85e-08	7.84e-05	0.889	1
Ohtaekwangia	0.000146	1.68e-08	7.48e-05	0.000202	8.5e-08	0.000168	0.889	1
Dongia	0.000188	3.43e-08	0.000107	0.00023	2.74e-08	9.56e-05	0.891	1
unclassified_ST_12K33	6.4e-05	1.23e-08	6.4e-05	4.15e-05	5.17e-09	4.15e-05	0.891	1
uncultured_soil_bacterium	0.00196	2.85e-07	0.000308	0.00212	5.48e-07	0.000428	0.891	1
Butyricimonas	0.000183	1e-07	0.000183	0.000119	4.26e-08	0.000119	0.892	1
unclassified_Entotheonellaceae	0.000129	4.96e-08	0.000129	0.000198	1.18e-07	0.000198	0.892	1
Pseudarthrobacter	0.000546	5.68e-07	0.000435	0.000743	7.95e-07	0.000515	0.893	1
unclassified_Barnesiellaceae	0.000376	4.34e-08	0.00012	0.000286	2.46e-07	0.000286	0.894	1
Harryflintia	9.15e-05	2.51e-08	9.15e-05	0.000138	5.75e-08	0.000138	0.895	1
Hydrogenophaga	0.000407	1.07e-07	0.000189	0.000345	3.75e-08	0.000112	0.896	1
Pseudonocardia	0.000317	9.25e-08	0.000176	0.00039	1.14e-07	0.000195	0.897	1
Jeotgalicoccus	3.68e-05	4.05e-09	3.68e-05	5.53e-05	9.16e-09	5.53e-05	0.898	1
unclassified_Geobacteraceae	4.59e-05	6.33e-09	4.59e-05	6.87e-05	1.42e-08	6.87e-05	0.9	1
Komagataeibacter	1.37e-05	5.65e-10	1.37e-05	9.21e-06	2.54e-10	9.21e-06	0.901	1
Anaerotruncus	0.000394	3.28e-08	0.000105	0.000309	2.62e-07	0.000295	0.902	1
Prevotella_9	0.00151	9.16e-08	0.000175	0.00171	1.62e-06	0.000734	0.902	1
Plesiomonas	0.000219	1.44e-07	0.000219	0.000323	3.13e-07	0.000323	0.903	1
unclassified_Acidobacteriae	9.6e-05	2.76e-08	9.6e-05	0.000138	4.66e-08	0.000125	0.903	1
unclassified_Ktedonobacteraceae	0.000335	1.64e-07	0.000234	0.000428	2.08e-07	0.000264	0.904	1
Pantoea	0.000879	4.37e-07	0.000382	0.000998	1.85e-07	0.000248	0.905	1
Bilophila	0.000257	1.99e-07	0.000257	0.000341	1.29e-07	0.000207	0.906	1
Candidatus_Omnitrophus	0.000201	6.06e-09	4.49e-05	0.000243	7.29e-08	0.000156	0.906	1
Wolbachia	0.000257	6.5e-08	0.000147	0.000318	1.11e-07	0.000192	0.907	1
Phenylobacterium	0.00045	1.53e-07	0.000226	0.000377	1.07e-07	0.000189	0.908	1
unclassified_Prevotellaceae	0.000609	8.06e-08	0.000164	0.000663	5.59e-08	0.000136	0.908	1
Herbaspirillum	0.000243	2.9e-08	9.84e-05	0.000267	2.33e-10	8.81e-06	0.909	1
unclassified_Phycisphaeraceae	3.22e-05	3.1e-09	3.22e-05	4.58e-05	6.3e-09	4.58e-05	0.909	1
Anaerostipes	9.6e-05	2.76e-08	9.6e-05	0.000133	4.32e-08	0.00012	0.91	1
Candidatus_Methylomirabilis	7.77e-05	1.81e-08	7.77e-05	5.53e-05	9.16e-09	5.53e-05	0.913	1
Flavobacterium	0.000788	1.78e-07	0.000244	0.000935	1e-06	0.000578	0.914	1
unclassified_Nitrososphaeraceae	3.2e-05	3.08e-09	3.2e-05	2.29e-05	1.57e-09	2.29e-05	0.915	1
unclassified_Dysgonomonadaceae	0.000197	4.64e-08	0.000124	0.000152	6.96e-08	0.000152	0.916	1
Terrimicrobium	0.000133	5.27e-08	0.000133	0.000184	1.02e-07	0.000184	0.917	1
unclassified_BIrii41	0.000165	2.98e-08	9.97e-05	0.00022	1.45e-07	0.00022	0.917	1
Aquisphaera	7.32e-05	1.61e-08	7.32e-05	0.000101	3.05e-08	0.000101	0.92	1
Oscillospira	5.03e-05	7.6e-09	5.03e-05	3.67e-05	4.03e-09	3.67e-05	0.921	1
uncultured_compost_bacterium	0.000101	8.41e-09	5.29e-05	0.000128	3.95e-08	0.000115	0.922	1
unclassified_A21b	8.73e-05	2.29e-08	8.73e-05	6.41e-05	1.23e-08	6.41e-05	0.923	1
unclassified_Bacteroidales_BS11_gut_group	0.000137	5.64e-08	0.000137	0.000101	3.08e-08	0.000101	0.926	1
Thiobacillus	0.000123	2.5e-08	9.13e-05	9.62e-05	2.78e-08	9.62e-05	0.927	1
Vibrio	0.00125	5.51e-07	0.000429	0.00109	1.25e-06	0.000646	0.927	1
Hyphomicrobium	0.000297	2.41e-07	0.000284	0.000226	1.26e-07	0.000205	0.928	1
unclassified_Anaerovoracaceae	0.000119	1.14e-08	6.15e-05	9.62e-05	2.78e-08	9.62e-05	0.929	1
unclassified_Subgroup_2	0.000343	2.52e-07	0.00029	0.0004	2.41e-09	2.83e-05	0.93	1
Bombilactobacillus	0.000101	1.7e-08	7.52e-05	0.000119	1.37e-08	6.75e-05	0.934	1
Mucinivorans	6.4e-05	1.23e-08	6.4e-05	8.25e-05	2.04e-08	8.25e-05	0.936	1
hgcI_clade	0.000326	3.54e-08	0.000109	0.00029	8.45e-08	0.000168	0.936	1
Coprococcus	0.000105	8.37e-09	5.28e-05	8.75e-05	2.3e-08	8.75e-05	0.937	1
Ensifer	0.000481	2.52e-07	0.00029	0.000396	4.7e-07	0.000396	0.937	1
Phascolarctobacterium	0.00106	2.01e-07	0.000259	0.00111	9.13e-08	0.000174	0.937	1
unclassified_Tannerellaceae	0.000239	1.71e-07	0.000239	0.000193	3.7e-08	0.000111	0.937	1
Saccharospirillum	5.49e-05	9.03e-09	5.49e-05	6.87e-05	1.42e-08	6.87e-05	0.943	1
uncultured_forest_soil_bacterium	0.000563	3.84e-07	0.000358	0.00047	6.62e-07	0.00047	0.943	1
Erysipelotrichaceae_UCG_003	0.000156	4.99e-08	0.000129	0.000128	4.94e-08	0.000128	0.946	1
Prevotellaceae_NK3B31_group	0.00101	1.2e-07	0.0002	0.000926	8.21e-07	0.000523	0.947	1
Butyricicoccus	0.000284	8.82e-08	0.000172	0.000254	6.56e-08	0.000148	0.95	1
Paracoccus	0.000793	2.02e-07	0.00026	0.000852	3.86e-07	0.000359	0.951	1
Vogesella	0.000215	5.53e-08	0.000136	0.000185	1.02e-07	0.000185	0.951	1
unclassified_Candidatus_Kaiserbacteria	0.000115	3.09e-08	0.000101	9.67e-05	2.8e-08	9.67e-05	0.952	1
Roseobacter	0.000192	1.11e-07	0.000192	0.00016	7.72e-08	0.00016	0.953	1
Thermus	0.000471	4.9e-07	0.000404	0.000539	5.18e-07	0.000416	0.956	1
Chthoniobacter	8.7e-05	1.36e-08	6.74e-05	0.000101	3.08e-08	0.000101	0.957	1
Faecalibacterium	0.0013	1.23e-07	0.000203	0.00127	9.09e-08	0.000174	0.957	1
unclassified_Archaea	0.000453	9.62e-09	5.66e-05	0.000497	4.19e-07	0.000374	0.957	1
ADurb.Bin063_1	5.51e-05	9.12e-09	5.51e-05	6.45e-05	1.25e-08	6.45e-05	0.96	1
Alloactinosynnema	0.000156	2.73e-08	9.54e-05	0.000137	5.67e-08	0.000137	0.961	1
uncultured_bacterium_gp6	0.000389	1.17e-07	0.000198	0.00044	5.8e-07	0.00044	0.962	1
Ancylobacter	0.000151	7.49e-10	1.58e-05	0.000142	2.08e-08	8.34e-05	0.963	1
Gallibacterium	0.000183	3.43e-08	0.000107	0.000203	8.64e-08	0.00017	0.965	1
Chryseolinea	0.000142	7.98e-09	5.16e-05	0.000129	4.99e-08	0.000129	0.967	1
uncultured_Gemmatimonadetes_bacterium	0.000284	9.82e-08	0.000181	0.000309	1.18e-07	0.000198	0.968	1
Planomicrobium	7.78e-05	1.81e-08	7.78e-05	8.77e-05	2.31e-08	8.77e-05	0.97	1
Pedomicrobium	0.000384	1.26e-07	0.000205	0.000405	6.12e-08	0.000143	0.971	1
unclassified_Rhizobiales_Incertae_Sedis	0.000146	1.63e-08	7.36e-05	0.000161	7.79e-08	0.000161	0.971	1
unclassified_Christensenellaceae	0.000211	4.89e-08	0.000128	0.000231	1.41e-07	0.000217	0.973	1
Ammoniphilus	0.00016	2.15e-08	8.47e-05	0.00017	3.27e-08	0.000104	0.974	1
Chryseobacterium	0.000352	1.11e-07	0.000193	0.000332	1.67e-07	0.000236	0.975	1
Marvinbryantia	5.95e-05	3.07e-09	3.2e-05	6.46e-05	1.25e-08	6.46e-05	0.975	1
P3OB_42	0.000444	2.96e-09	3.14e-05	0.000479	6.88e-07	0.000479	0.975	1
Finegoldia	0.000201	1.22e-07	0.000201	0.000183	1.01e-07	0.000183	0.976	1
Ruminiclostridium	5.03e-05	7.6e-09	5.03e-05	4.58e-05	6.3e-09	4.58e-05	0.976	1
Ferruginibacter	0.000306	1.16e-07	0.000197	0.00029	8.03e-08	0.000164	0.978	1
Craurococcus_Caldovatus	0.000179	3.92e-09	3.62e-05	0.000189	1.07e-07	0.000189	0.979	1
Levilactobacillus	0.000206	4.88e-08	0.000127	0.000193	1.12e-07	0.000193	0.979	1
Prevotella_7	8.27e-05	2.05e-08	8.27e-05	8.75e-05	8.12e-09	5.2e-05	0.981	1
Roseisolibacter	0.000234	1.91e-08	7.97e-05	0.000226	1.53e-07	0.000226	0.986	1
CL500_3	0.000339	1.01e-07	0.000184	0.000328	3.22e-07	0.000328	0.988	1
unclassified_Burkholderiales	0.000339	6.48e-08	0.000147	0.000332	1.15e-07	0.000196	0.989	1
Caldicoprobacter	0.000133	1.44e-08	6.92e-05	0.000134	5.37e-08	0.000134	0.994	1
Haliangium	0.00105	3.4e-07	0.000337	0.00105	3.77e-07	0.000354	0.997	1
Abditibacterium	4.12e-05	5.09e-09	4.12e-05	4.12e-05	5.1e-09	4.12e-05	0.998	1
1174_901_12	0	0	0	0	0	0	1	1
A2	0	0	0	0	0	0	1	1
ASF356	0	0	0	0	0	0	1	1
Acetatifactor	0	0	0	0	0	0	1	1
Acetobacterium	0	0	0	0	0	0	1	1
Acetomicrobium	0	0	0	0	0	0	1	1
Acidaminococcus	0	0	0	0	0	0	1	1
Acidimicrobium	0	0	0	0	0	0	1	1
Acidipila_Silvibacterium	0	0	0	0	0	0	1	1
Aciditerrimonas	0	0	0	0	0	0	1	1
Acidithiobacillus	0	0	0	0	0	0	1	1
Acidithrix	0	0	0	0	0	0	1	1
Actinomycetospora	0	0	0	0	0	0	1	1
Actinopolymorpha	0	0	0	0	0	0	1	1
Actinosynnema	0	0	0	0	0	0	1	1
Actinotalea	0	0	0	0	0	0	1	1
Aequorivita	0	0	0	0	0	0	1	1
Aestuariivita	0	0	0	0	0	0	1	1
Afipia	0	0	0	0	0	0	1	1
Aggregatibacter	0	0	0	0	0	0	1	1
Agrococcus	0	0	0	0	0	0	1	1
Ahniella	0	0	0	0	0	0	1	1
Alcanivorax	0	0	0	0	0	0	1	1
Algitalea	0	0	0	0	0	0	1	1
Aliifodinibius	0	0	0	0	0	0	1	1
Aliihoeflea	0	0	0	0	0	0	1	1
Allisonella	0	0	0	0	0	0	1	1
Alsobacter	0	0	0	0	0	0	1	1
Alterococcus	0	0	0	0	0	0	1	1
Anabaena_XPORK15F	0	0	0	0	0	0	1	1
Anaerostignum	0	0	0	0	0	0	1	1
Anaerovibrio	0	0	0	0	0	0	1	1
Aquamicrobium	0	0	0	0	0	0	1	1
Arsenicitalea	0	0	0	0	0	0	1	1
Aureimarina	0	0	0	0	0	0	1	1
Azohydromonas	0	0	0	0	0	0	1	1
Azonexus	0	0	0	0	0	0	1	1
BIyi10	0	0	0	0	0	0	1	1
Bacteriovorax	0	0	0	0	0	0	1	1
Barnesiella	0	0	0	0	0	0	1	1
Beijerinckia	0	0	0	0	0	0	1	1
Belnapia	0	0	0	0	0	0	1	1
Blastopirellula	0	0	0	0	0	0	1	1
Brevibacillus	0	0	0	0	0	0	1	1
Breznakia	0	0	0	0	0	0	1	1
CENA359	0	0	0	0	0	0	1	1
Candidatus_Aquiluna	0	0	0	0	0	0	1	1
Candidatus_Bacilloplasma	0	0	0	0	0	0	1	1
Candidatus_Blochmannia	0	0	0	0	0	0	1	1
Candidatus_Chloroploca	0	0	0	0	0	0	1	1
Candidatus_Megaira	0	0	0	0	0	0	1	1
Candidatus_Obscuribacter	0	0	0	0	0	0	1	1
Candidatus_Ovatusbacter	0	0	0	0	0	0	1	1
Candidatus_Puniceispirillum	0	0	0	0	0	0	1	1
Candidatus_Tenderia	0	0	0	0	0	0	1	1
Carboxylicivirga	0	0	0	0	0	0	1	1
Catenisphaera	0	0	0	0	0	0	1	1
Catenuloplanes	0	0	0	0	0	0	1	1
Celeribacter	0	0	0	0	0	0	1	1
Chelativorans	0	0	0	0	0	0	1	1
Chthonomonas	0	0	0	0	0	0	1	1
Clade_Ia	0	0	0	0	0	0	1	1
Cloacibacillus	0	0	0	0	0	0	1	1
Clostridiales_bacterium_42_27	0	0	0	0	0	0	1	1
Clostridium_sensu_stricto_19	0	0	0	0	0	0	1	1
Clostridium_sensu_stricto_8	0	0	0	0	0	0	1	1
Cnuella	0	0	0	0	0	0	1	1
Cyclobacterium	0	0	0	0	0	0	1	1
Deferrisoma	0	0	0	0	0	0	1	1
Denitromonas	0	0	0	0	0	0	1	1
Dermacoccus	0	0	0	0	0	0	1	1
Desmonostoc_PCC_7422	0	0	0	0	0	0	1	1
Desulfomicrobium	0	0	0	0	0	0	1	1
Dielma	0	0	0	0	0	0	1	1
EMP_G18	0	0	0	0	0	0	1	1
Elizabethkingia	0	0	0	0	0	0	1	1
Ellin517	0	0	0	0	0	0	1	1
Endobacter	0	0	0	0	0	0	1	1
Enteractinococcus	0	0	0	0	0	0	1	1
Eoetvoesia	0	0	0	0	0	0	1	1
Epulopiscium	0	0	0	0	0	0	1	1
Erwinia	0	0	0	0	0	0	1	1
Erythrobacter	0	0	0	0	0	0	1	1
Ezakiella	0	0	0	0	0	0	1	1
FCPS473	0	0	0	0	0	0	1	1
FFCH7168	0	0	0	0	0	0	1	1
Fabibacter	0	0	0	0	0	0	1	1
Family_XIII_UCG_001	0	0	0	0	0	0	1	1
Fastidiosipila	0	0	0	0	0	0	1	1
Fenollaria	0	0	0	0	0	0	1	1
Ferrimonas	0	0	0	0	0	0	1	1
Fonticella	0	0	0	0	0	0	1	1
Franconibacter	0	0	0	0	0	0	1	1
Fretibacterium	0	0	0	0	0	0	1	1
Frigoribacterium	0	0	0	0	0	0	1	1
Frischella	0	0	0	0	0	0	1	1
Frondihabitans	0	0	0	0	0	0	1	1
GKS98_freshwater_group	0	0	0	0	0	0	1	1
Gallionella	0	0	0	0	0	0	1	1
Gemmata	0	0	0	0	0	0	1	1
Geotalea	0	0	0	0	0	0	1	1
Gluconacetobacter	0	0	0	0	0	0	1	1
Glycomyces	0	0	0	0	0	0	1	1
HN_HF0106	0	0	0	0	0	0	1	1
Halarcobacter	0	0	0	0	0	0	1	1
Halocella	0	0	0	0	0	0	1	1
Herpetosiphon	0	0	0	0	0	0	1	1
Hespellia	0	0	0	0	0	0	1	1
Hylemonella	0	0	0	0	0	0	1	1
Hypnocyclicus	0	0	0	0	0	0	1	1
IS_44	0	0	0	0	0	0	1	1
Idiomarina	0	0	0	0	0	0	1	1
Isosphaera	0	0	0	0	0	0	1	1
JGI_0001001_H03	0	0	0	0	0	0	1	1
JTB255_marine_benthic_group	0	0	0	0	0	0	1	1
Janibacter	0	0	0	0	0	0	1	1
KD3_10	0	0	0	0	0	0	1	1
Kamptonema_PCC_6407	0	0	0	0	0	0	1	1
Kineococcus	0	0	0	0	0	0	1	1
Kordiimonas	0	0	0	0	0	0	1	1
Kosakonia	0	0	0	0	0	0	1	1
Krasilnikovia	0	0	0	0	0	0	1	1
Labrenzia	0	0	0	0	0	0	1	1
Lachnobacterium	0	0	0	0	0	0	1	1
Lachnotalea	0	0	0	0	0	0	1	1
Lampropedia	0	0	0	0	0	0	1	1
Lapillicoccus	0	0	0	0	0	0	1	1
Latilactobacillus	0	0	0	0	0	0	1	1
Lautropia	0	0	0	0	0	0	1	1
Lentilactobacillus	0	0	0	0	0	0	1	1
Leptolyngbya_PCC_6306	0	0	0	0	0	0	1	1
Leucobacter	0	0	0	0	0	0	1	1
Leucothrix	0	0	0	0	0	0	1	1
Litorilinea	0	0	0	0	0	0	1	1
Longispora	0	0	0	0	0	0	1	1
Lysinibacillus	0	0	0	0	0	0	1	1
Macrococcus	0	0	0	0	0	0	1	1
Malikia	0	0	0	0	0	0	1	1
Marinobacterium	0	0	0	0	0	0	1	1
Mesoplasma	0	0	0	0	0	0	1	1
Methanobacterium	0	0	0	0	0	0	1	1
Methylibium	0	0	0	0	0	0	1	1
Methylobacillus	0	0	0	0	0	0	1	1
Methylophaga	0	0	0	0	0	0	1	1
Methylopila	0	0	0	0	0	0	1	1
Methylosarcina	0	0	0	0	0	0	1	1
Methylosinus	0	0	0	0	0	0	1	1
Methylovirgula	0	0	0	0	0	0	1	1
Microcoleus_PCC_7113	0	0	0	0	0	0	1	1
Micropepsis	0	0	0	0	0	0	1	1
Mogibacterium	0	0	0	0	0	0	1	1
Moheibacter	0	0	0	0	0	0	1	1
Moraxella	0	0	0	0	0	0	1	1
Moryella	0	0	0	0	0	0	1	1
Myxococcus	0	0	0	0	0	0	1	1
NS5_marine_group	0	0	0	0	0	0	1	1
Nannocystis	0	0	0	0	0	0	1	1
Natronomonas	0	0	0	0	0	0	1	1
Neorhizobium	0	0	0	0	0	0	1	1
Neptuniibacter	0	0	0	0	0	0	1	1
Niabella	0	0	0	0	0	0	1	1
Nodosilinea_PCC_7104	0	0	0	0	0	0	1	1
OLB8	0	0	0	0	0	0	1	1
Oblitimonas	0	0	0	0	0	0	1	1
Oceanivirga	0	0	0	0	0	0	1	1
Oceanobacillus	0	0	0	0	0	0	1	1
Ochrobactrum	0	0	0	0	0	0	1	1
Oligella	0	0	0	0	0	0	1	1
Paenarthrobacter	0	0	0	0	0	0	1	1
Papillibacter	0	0	0	0	0	0	1	1
Paracraurococcus	0	0	0	0	0	0	1	1
Parafilimonas	0	0	0	0	0	0	1	1
Parafrigoribacterium	0	0	0	0	0	0	1	1
Pedosphaera	0	0	0	0	0	0	1	1
Peptococcus	0	0	0	0	0	0	1	1
Peptoniphilus	0	0	0	0	0	0	1	1
Phaeodactylibacter	0	0	0	0	0	0	1	1
Phocea	0	0	0	0	0	0	1	1
Pir4_lineage	0	0	0	0	0	0	1	1
Piscibacillus	0	0	0	0	0	0	1	1
Plantactinospora	0	0	0	0	0	0	1	1
Pluralibacter	0	0	0	0	0	0	1	1
Polymorphum	0	0	0	0	0	0	1	1
Prosthecobacter	0	0	0	0	0	0	1	1
[truncated: 209 more rows]

## Sheet: S1E
Phylum	CA1	CA2	CA3	CON1	CON2	CON3
[truncated: 1,631 more rows]
